# Supplementary material for: Mechanism of an animal toxin-antidote system
Source: bioRxiv. 2024 Jun 13:2024.06.11.598564. Preprint. [Version 1] doi: 10.1101/2024.06.11.598564 (PMC11195288; doi:10.1101/2024.06.11.598564)
Supplement: Supplement 3 [file media-3.pdb]

MODEL     1                                                                     
ATOM      1  N   MET A   1     -22.266  34.594  10.734  1.00 24.12           N  
ATOM      2  CA  MET A   1     -21.219  34.656   9.719  1.00 24.12           C  
ATOM      3  C   MET A   1     -21.734  34.156   8.367  1.00 24.12           C  
ATOM      4  CB  MET A   1     -20.000  33.812  10.148  1.00 24.12           C  
ATOM      5  O   MET A   1     -22.297  33.062   8.281  1.00 24.12           O  
ATOM      6  CG  MET A   1     -18.984  34.594  10.961  1.00 24.12           C  
ATOM      7  SD  MET A   1     -17.469  33.625  11.289  1.00 24.12           S  
ATOM      8  CE  MET A   1     -17.297  33.875  13.078  1.00 24.12           C  
ATOM      9  N   ARG A   2     -22.000  34.875   7.551  1.00 24.56           N  
ATOM     10  CA  ARG A   2     -22.703  34.656   6.293  1.00 24.56           C  
ATOM     11  C   ARG A   2     -21.781  34.031   5.254  1.00 24.56           C  
ATOM     12  CB  ARG A   2     -23.281  35.969   5.758  1.00 24.56           C  
ATOM     13  O   ARG A   2     -20.734  34.594   4.938  1.00 24.56           O  
ATOM     14  CG  ARG A   2     -24.734  36.219   6.133  1.00 24.56           C  
ATOM     15  CD  ARG A   2     -25.297  37.469   5.488  1.00 24.56           C  
ATOM     16  NE  ARG A   2     -26.719  37.625   5.773  1.00 24.56           N  
ATOM     17  NH1 ARG A   2     -26.953  39.562   4.516  1.00 24.56           N  
ATOM     18  NH2 ARG A   2     -28.750  38.688   5.625  1.00 24.56           N  
ATOM     19  CZ  ARG A   2     -27.469  38.625   5.305  1.00 24.56           C  
ATOM     20  N   PHE A   3     -21.547  32.719   5.305  1.00 28.47           N  
ATOM     21  CA  PHE A   3     -20.750  31.922   4.391  1.00 28.47           C  
ATOM     22  C   PHE A   3     -21.109  32.219   2.941  1.00 28.47           C  
ATOM     23  CB  PHE A   3     -20.953  30.422   4.684  1.00 28.47           C  
ATOM     24  O   PHE A   3     -22.234  31.969   2.512  1.00 28.47           O  
ATOM     25  CG  PHE A   3     -19.844  29.812   5.500  1.00 28.47           C  
ATOM     26  CD1 PHE A   3     -18.719  29.266   4.883  1.00 28.47           C  
ATOM     27  CD2 PHE A   3     -19.922  29.781   6.887  1.00 28.47           C  
ATOM     28  CE1 PHE A   3     -17.703  28.703   5.637  1.00 28.47           C  
ATOM     29  CE2 PHE A   3     -18.906  29.219   7.645  1.00 28.47           C  
ATOM     30  CZ  PHE A   3     -17.797  28.672   7.020  1.00 28.47           C  
ATOM     31  N   ASP A   4     -20.641  33.375   2.428  1.00 28.03           N  
ATOM     32  CA  ASP A   4     -20.906  33.656   1.018  1.00 28.03           C  
ATOM     33  C   ASP A   4     -20.406  32.500   0.135  1.00 28.03           C  
ATOM     34  CB  ASP A   4     -20.234  34.969   0.593  1.00 28.03           C  
ATOM     35  O   ASP A   4     -19.219  32.188   0.140  1.00 28.03           O  
ATOM     36  CG  ASP A   4     -21.219  35.938  -0.038  1.00 28.03           C  
ATOM     37  OD1 ASP A   4     -22.328  35.531  -0.442  1.00 28.03           O  
ATOM     38  OD2 ASP A   4     -20.875  37.125  -0.134  1.00 28.03           O  
ATOM     39  N   PHE A   5     -21.062  31.500  -0.320  1.00 33.53           N  
ATOM     40  CA  PHE A   5     -20.984  30.266  -1.106  1.00 33.53           C  
ATOM     41  C   PHE A   5     -20.125  30.484  -2.342  1.00 33.53           C  
ATOM     42  CB  PHE A   5     -22.391  29.797  -1.521  1.00 33.53           C  
ATOM     43  O   PHE A   5     -19.406  29.562  -2.768  1.00 33.53           O  
ATOM     44  CG  PHE A   5     -22.750  28.438  -0.995  1.00 33.53           C  
ATOM     45  CD1 PHE A   5     -22.469  27.297  -1.729  1.00 33.53           C  
ATOM     46  CD2 PHE A   5     -23.375  28.312   0.234  1.00 33.53           C  
ATOM     47  CE1 PHE A   5     -22.797  26.031  -1.246  1.00 33.53           C  
ATOM     48  CE2 PHE A   5     -23.719  27.047   0.725  1.00 33.53           C  
ATOM     49  CZ  PHE A   5     -23.422  25.922  -0.017  1.00 33.53           C  
ATOM     50  N   GLN A   6     -20.062  31.734  -2.775  1.00 31.92           N  
ATOM     51  CA  GLN A   6     -19.297  32.094  -3.967  1.00 31.92           C  
ATOM     52  C   GLN A   6     -17.797  32.062  -3.695  1.00 31.92           C  
ATOM     53  CB  GLN A   6     -19.719  33.469  -4.469  1.00 31.92           C  
ATOM     54  O   GLN A   6     -17.031  31.562  -4.508  1.00 31.92           O  
ATOM     55  CG  GLN A   6     -20.625  33.438  -5.688  1.00 31.92           C  
ATOM     56  CD  GLN A   6     -20.953  34.844  -6.219  1.00 31.92           C  
ATOM     57  NE2 GLN A   6     -21.594  34.875  -7.383  1.00 31.92           N  
ATOM     58  OE1 GLN A   6     -20.625  35.844  -5.594  1.00 31.92           O  
ATOM     59  N   ASN A   7     -17.406  32.625  -2.660  1.00 35.69           N  
ATOM     60  CA  ASN A   7     -15.992  32.750  -2.326  1.00 35.69           C  
ATOM     61  C   ASN A   7     -15.391  31.391  -1.936  1.00 35.69           C  
ATOM     62  CB  ASN A   7     -15.789  33.750  -1.200  1.00 35.69           C  
ATOM     63  O   ASN A   7     -14.258  31.078  -2.305  1.00 35.69           O  
ATOM     64  CG  ASN A   7     -15.570  35.156  -1.718  1.00 35.69           C  
ATOM     65  ND2 ASN A   7     -15.664  36.125  -0.825  1.00 35.69           N  
ATOM     66  OD1 ASN A   7     -15.328  35.375  -2.910  1.00 35.69           O  
ATOM     67  N   LEU A   8     -16.250  30.547  -1.305  1.00 36.03           N  
ATOM     68  CA  LEU A   8     -15.781  29.219  -0.920  1.00 36.03           C  
ATOM     69  C   LEU A   8     -15.555  28.344  -2.150  1.00 36.03           C  
ATOM     70  CB  LEU A   8     -16.781  28.547   0.021  1.00 36.03           C  
ATOM     71  O   LEU A   8     -14.562  27.609  -2.219  1.00 36.03           O  
ATOM     72  CG  LEU A   8     -16.219  27.453   0.934  1.00 36.03           C  
ATOM     73  CD1 LEU A   8     -16.016  28.000   2.344  1.00 36.03           C  
ATOM     74  CD2 LEU A   8     -17.156  26.250   0.955  1.00 36.03           C  
ATOM     75  N   LYS A   9     -16.453  28.703  -3.084  1.00 35.81           N  
ATOM     76  CA  LYS A   9     -16.359  28.031  -4.375  1.00 35.81           C  
ATOM     77  C   LYS A   9     -15.031  28.359  -5.059  1.00 35.81           C  
ATOM     78  CB  LYS A   9     -17.516  28.438  -5.281  1.00 35.81           C  
ATOM     79  O   LYS A   9     -14.352  27.469  -5.570  1.00 35.81           O  
ATOM     80  CG  LYS A   9     -18.719  27.500  -5.203  1.00 35.81           C  
ATOM     81  CD  LYS A   9     -19.812  27.906  -6.180  1.00 35.81           C  
ATOM     82  CE  LYS A   9     -21.016  26.984  -6.074  1.00 35.81           C  
ATOM     83  NZ  LYS A   9     -22.078  27.344  -7.070  1.00 35.81           N  
ATOM     84  N   PHE A  10     -14.773  29.609  -5.113  1.00 38.31           N  
ATOM     85  CA  PHE A  10     -13.555  30.094  -5.750  1.00 38.31           C  
ATOM     86  C   PHE A  10     -12.320  29.562  -5.027  1.00 38.31           C  
ATOM     87  CB  PHE A  10     -13.531  31.625  -5.777  1.00 38.31           C  
ATOM     88  O   PHE A  10     -11.344  29.172  -5.664  1.00 38.31           O  
ATOM     89  CG  PHE A  10     -12.891  32.188  -7.012  1.00 38.31           C  
ATOM     90  CD1 PHE A  10     -11.516  32.406  -7.066  1.00 38.31           C  
ATOM     91  CD2 PHE A  10     -13.664  32.531  -8.117  1.00 38.31           C  
ATOM     92  CE1 PHE A  10     -10.922  32.938  -8.203  1.00 38.31           C  
ATOM     93  CE2 PHE A  10     -13.078  33.062  -9.266  1.00 38.31           C  
ATOM     94  CZ  PHE A  10     -11.703  33.281  -9.305  1.00 38.31           C  
ATOM     95  N   SER A  11     -12.531  29.297  -3.785  1.00 35.19           N  
ATOM     96  CA  SER A  11     -11.375  28.859  -3.008  1.00 35.19           C  
ATOM     97  C   SER A  11     -11.102  27.375  -3.219  1.00 35.19           C  
ATOM     98  CB  SER A  11     -11.594  29.141  -1.520  1.00 35.19           C  
ATOM     99  O   SER A  11      -9.953  26.969  -3.359  1.00 35.19           O  
ATOM    100  OG  SER A  11     -11.695  30.531  -1.280  1.00 35.19           O  
ATOM    101  N   MET A  12     -12.109  26.656  -3.369  1.00 38.06           N  
ATOM    102  CA  MET A  12     -11.930  25.219  -3.543  1.00 38.06           C  
ATOM    103  C   MET A  12     -11.383  24.906  -4.930  1.00 38.06           C  
ATOM    104  CB  MET A  12     -13.250  24.484  -3.318  1.00 38.06           C  
ATOM    105  O   MET A  12     -10.500  24.062  -5.078  1.00 38.06           O  
ATOM    106  CG  MET A  12     -13.609  24.297  -1.853  1.00 38.06           C  
ATOM    107  SD  MET A  12     -14.742  22.875  -1.574  1.00 38.06           S  
ATOM    108  CE  MET A  12     -16.344  23.734  -1.609  1.00 38.06           C  
ATOM    109  N   ILE A  13     -11.875  25.594  -5.941  1.00 39.97           N  
ATOM    110  CA  ILE A  13     -11.344  25.500  -7.297  1.00 39.97           C  
ATOM    111  C   ILE A  13      -9.867  25.875  -7.305  1.00 39.97           C  
ATOM    112  CB  ILE A  13     -12.133  26.391  -8.273  1.00 39.97           C  
ATOM    113  O   ILE A  13      -9.047  25.219  -7.953  1.00 39.97           O  
ATOM    114  CG1 ILE A  13     -13.547  25.828  -8.492  1.00 39.97           C  
ATOM    115  CG2 ILE A  13     -11.391  26.531  -9.609  1.00 39.97           C  
ATOM    116  CD1 ILE A  13     -14.484  26.797  -9.211  1.00 39.97           C  
ATOM    117  N   PHE A  14      -9.625  26.875  -6.602  1.00 42.88           N  
ATOM    118  CA  PHE A  14      -8.242  27.344  -6.570  1.00 42.88           C  
ATOM    119  C   PHE A  14      -7.332  26.328  -5.895  1.00 42.88           C  
ATOM    120  CB  PHE A  14      -8.164  28.703  -5.840  1.00 42.88           C  
ATOM    121  O   PHE A  14      -6.230  26.062  -6.379  1.00 42.88           O  
ATOM    122  CG  PHE A  14      -6.836  29.391  -5.992  1.00 42.88           C  
ATOM    123  CD1 PHE A  14      -5.848  29.250  -5.027  1.00 42.88           C  
ATOM    124  CD2 PHE A  14      -6.578  30.188  -7.102  1.00 42.88           C  
ATOM    125  CE1 PHE A  14      -4.617  29.891  -5.168  1.00 42.88           C  
ATOM    126  CE2 PHE A  14      -5.352  30.828  -7.250  1.00 42.88           C  
ATOM    127  CZ  PHE A  14      -4.375  30.672  -6.281  1.00 42.88           C  
ATOM    128  N   ILE A  15      -7.879  25.609  -4.996  1.00 41.22           N  
ATOM    129  CA  ILE A  15      -7.086  24.609  -4.293  1.00 41.22           C  
ATOM    130  C   ILE A  15      -6.836  23.422  -5.207  1.00 41.22           C  
ATOM    131  CB  ILE A  15      -7.785  24.156  -2.992  1.00 41.22           C  
ATOM    132  O   ILE A  15      -5.727  22.875  -5.246  1.00 41.22           O  
ATOM    133  CG1 ILE A  15      -7.781  25.281  -1.957  1.00 41.22           C  
ATOM    134  CG2 ILE A  15      -7.109  22.891  -2.432  1.00 41.22           C  
ATOM    135  CD1 ILE A  15      -8.688  25.031  -0.761  1.00 41.22           C  
ATOM    136  N   PHE A  16      -7.848  23.000  -5.902  1.00 42.16           N  
ATOM    137  CA  PHE A  16      -7.730  21.875  -6.820  1.00 42.16           C  
ATOM    138  C   PHE A  16      -6.730  22.172  -7.926  1.00 42.16           C  
ATOM    139  CB  PHE A  16      -9.094  21.531  -7.426  1.00 42.16           C  
ATOM    140  O   PHE A  16      -5.863  21.344  -8.234  1.00 42.16           O  
ATOM    141  CG  PHE A  16      -9.078  20.312  -8.320  1.00 42.16           C  
ATOM    142  CD1 PHE A  16      -9.055  20.453  -9.703  1.00 42.16           C  
ATOM    143  CD2 PHE A  16      -9.078  19.031  -7.785  1.00 42.16           C  
ATOM    144  CE1 PHE A  16      -9.031  19.344 -10.539  1.00 42.16           C  
ATOM    145  CE2 PHE A  16      -9.055  17.922  -8.609  1.00 42.16           C  
ATOM    146  CZ  PHE A  16      -9.039  18.078  -9.984  1.00 42.16           C  
ATOM    147  N   LEU A  17      -6.922  23.375  -8.586  1.00 39.12           N  
ATOM    148  CA  LEU A  17      -6.020  23.797  -9.648  1.00 39.12           C  
ATOM    149  C   LEU A  17      -4.594  23.953  -9.125  1.00 39.12           C  
ATOM    150  CB  LEU A  17      -6.492  25.125 -10.266  1.00 39.12           C  
ATOM    151  O   LEU A  17      -3.637  23.562  -9.805  1.00 39.12           O  
ATOM    152  CG  LEU A  17      -7.559  25.016 -11.352  1.00 39.12           C  
ATOM    153  CD1 LEU A  17      -8.250  26.359 -11.547  1.00 39.12           C  
ATOM    154  CD2 LEU A  17      -6.945  24.531 -12.664  1.00 39.12           C  
ATOM    155  N   TRP A  18      -4.547  24.297  -8.000  1.00 41.62           N  
ATOM    156  CA  TRP A  18      -3.242  24.500  -7.379  1.00 41.62           C  
ATOM    157  C   TRP A  18      -2.553  23.172  -7.105  1.00 41.62           C  
ATOM    158  CB  TRP A  18      -3.387  25.297  -6.078  1.00 41.62           C  
ATOM    159  O   TRP A  18      -1.353  23.031  -7.344  1.00 41.62           O  
ATOM    160  CG  TRP A  18      -2.080  25.672  -5.438  1.00 41.62           C  
ATOM    161  CD1 TRP A  18      -1.509  25.078  -4.340  1.00 41.62           C  
ATOM    162  CD2 TRP A  18      -1.183  26.703  -5.859  1.00 41.62           C  
ATOM    163  CE2 TRP A  18      -0.086  26.688  -4.969  1.00 41.62           C  
ATOM    164  CE3 TRP A  18      -1.199  27.625  -6.902  1.00 41.62           C  
ATOM    165  NE1 TRP A  18      -0.309  25.688  -4.055  1.00 41.62           N  
ATOM    166  CH2 TRP A  18       0.943  28.484  -6.121  1.00 41.62           C  
ATOM    167  CZ2 TRP A  18       0.985  27.578  -5.094  1.00 41.62           C  
ATOM    168  CZ3 TRP A  18      -0.133  28.516  -7.023  1.00 41.62           C  
ATOM    169  N   ASN A  19      -3.291  22.234  -6.660  1.00 39.53           N  
ATOM    170  CA  ASN A  19      -2.738  20.906  -6.453  1.00 39.53           C  
ATOM    171  C   ASN A  19      -2.213  20.297  -7.758  1.00 39.53           C  
ATOM    172  CB  ASN A  19      -3.785  19.969  -5.832  1.00 39.53           C  
ATOM    173  O   ASN A  19      -1.175  19.641  -7.766  1.00 39.53           O  
ATOM    174  CG  ASN A  19      -3.904  20.156  -4.332  1.00 39.53           C  
ATOM    175  ND2 ASN A  19      -5.051  19.766  -3.777  1.00 39.53           N  
ATOM    176  OD1 ASN A  19      -2.975  20.625  -3.674  1.00 39.53           O  
ATOM    177  N   ILE A  20      -2.873  20.562  -8.750  1.00 40.25           N  
ATOM    178  CA  ILE A  20      -2.436  20.125 -10.070  1.00 40.25           C  
ATOM    179  C   ILE A  20      -1.147  20.844 -10.453  1.00 40.25           C  
ATOM    180  CB  ILE A  20      -3.527  20.375 -11.141  1.00 40.25           C  
ATOM    181  O   ILE A  20      -0.205  20.234 -10.953  1.00 40.25           O  
ATOM    182  CG1 ILE A  20      -4.727  19.453 -10.898  1.00 40.25           C  
ATOM    183  CG2 ILE A  20      -2.959  20.172 -12.547  1.00 40.25           C  
ATOM    184  CD1 ILE A  20      -5.930  19.750 -11.781  1.00 40.25           C  
ATOM    185  N   ILE A  21      -1.203  22.109 -10.203  1.00 40.09           N  
ATOM    186  CA  ILE A  21      -0.035  22.906 -10.555  1.00 40.09           C  
ATOM    187  C   ILE A  21       1.166  22.469  -9.727  1.00 40.09           C  
ATOM    188  CB  ILE A  21      -0.300  24.422 -10.359  1.00 40.09           C  
ATOM    189  O   ILE A  21       2.260  22.266 -10.258  1.00 40.09           O  
ATOM    190  CG1 ILE A  21      -1.303  24.922 -11.398  1.00 40.09           C  
ATOM    191  CG2 ILE A  21       1.010  25.203 -10.430  1.00 40.09           C  
ATOM    192  CD1 ILE A  21      -1.830  26.328 -11.117  1.00 40.09           C  
ATOM    193  N   VAL A  22       0.859  22.328  -8.531  1.00 43.12           N  
ATOM    194  CA  VAL A  22       1.948  21.969  -7.629  1.00 43.12           C  
ATOM    195  C   VAL A  22       2.459  20.562  -7.973  1.00 43.12           C  
ATOM    196  CB  VAL A  22       1.505  22.016  -6.148  1.00 43.12           C  
ATOM    197  O   VAL A  22       3.668  20.328  -7.969  1.00 43.12           O  
ATOM    198  CG1 VAL A  22       2.551  21.359  -5.246  1.00 43.12           C  
ATOM    199  CG2 VAL A  22       1.253  23.469  -5.723  1.00 43.12           C  
ATOM    200  N   GLY A  23       1.547  19.656  -8.180  1.00 38.69           N  
ATOM    201  CA  GLY A  23       1.954  18.328  -8.641  1.00 38.69           C  
ATOM    202  C   GLY A  23       2.805  18.375  -9.898  1.00 38.69           C  
ATOM    203  O   GLY A  23       3.811  17.672  -9.992  1.00 38.69           O  
ATOM    204  N   PHE A  24       2.373  19.172 -10.820  1.00 43.56           N  
ATOM    205  CA  PHE A  24       3.113  19.359 -12.062  1.00 43.56           C  
ATOM    206  C   PHE A  24       4.484  19.953 -11.789  1.00 43.56           C  
ATOM    207  CB  PHE A  24       2.330  20.234 -13.039  1.00 43.56           C  
ATOM    208  O   PHE A  24       5.484  19.531 -12.375  1.00 43.56           O  
ATOM    209  CG  PHE A  24       2.932  20.297 -14.414  1.00 43.56           C  
ATOM    210  CD1 PHE A  24       3.711  21.391 -14.797  1.00 43.56           C  
ATOM    211  CD2 PHE A  24       2.715  19.281 -15.328  1.00 43.56           C  
ATOM    212  CE1 PHE A  24       4.270  21.453 -16.078  1.00 43.56           C  
ATOM    213  CE2 PHE A  24       3.270  19.328 -16.609  1.00 43.56           C  
ATOM    214  CZ  PHE A  24       4.043  20.422 -16.969  1.00 43.56           C  
ATOM    215  N   LEU A  25       4.422  20.953 -10.898  1.00 40.84           N  
ATOM    216  CA  LEU A  25       5.688  21.594 -10.570  1.00 40.84           C  
ATOM    217  C   LEU A  25       6.629  20.625  -9.859  1.00 40.84           C  
ATOM    218  CB  LEU A  25       5.449  22.828  -9.695  1.00 40.84           C  
ATOM    219  O   LEU A  25       7.824  20.594 -10.156  1.00 40.84           O  
ATOM    220  CG  LEU A  25       5.039  24.109 -10.430  1.00 40.84           C  
ATOM    221  CD1 LEU A  25       4.426  25.109  -9.445  1.00 40.84           C  
ATOM    222  CD2 LEU A  25       6.238  24.734 -11.141  1.00 40.84           C  
ATOM    223  N   LEU A  26       6.062  19.859  -9.031  1.00 40.84           N  
ATOM    224  CA  LEU A  26       6.879  18.875  -8.336  1.00 40.84           C  
ATOM    225  C   LEU A  26       7.418  17.828  -9.305  1.00 40.84           C  
ATOM    226  CB  LEU A  26       6.066  18.188  -7.227  1.00 40.84           C  
ATOM    227  O   LEU A  26       8.570  17.406  -9.188  1.00 40.84           O  
ATOM    228  CG  LEU A  26       6.059  18.891  -5.867  1.00 40.84           C  
ATOM    229  CD1 LEU A  26       4.793  18.516  -5.094  1.00 40.84           C  
ATOM    230  CD2 LEU A  26       7.305  18.516  -5.066  1.00 40.84           C  
ATOM    231  N   ALA A  27       6.656  17.344 -10.148  1.00 40.31           N  
ATOM    232  CA  ALA A  27       7.109  16.422 -11.195  1.00 40.31           C  
ATOM    233  C   ALA A  27       8.211  17.062 -12.039  1.00 40.31           C  
ATOM    234  CB  ALA A  27       5.938  16.016 -12.078  1.00 40.31           C  
ATOM    235  O   ALA A  27       9.188  16.391 -12.391  1.00 40.31           O  
ATOM    236  N   LEU A  28       8.016  18.312 -12.352  1.00 40.56           N  
ATOM    237  CA  LEU A  28       9.023  19.016 -13.141  1.00 40.56           C  
ATOM    238  C   LEU A  28      10.336  19.141 -12.375  1.00 40.56           C  
ATOM    239  CB  LEU A  28       8.516  20.406 -13.547  1.00 40.56           C  
ATOM    240  O   LEU A  28      11.414  18.969 -12.945  1.00 40.56           O  
ATOM    241  CG  LEU A  28       7.781  20.500 -14.883  1.00 40.56           C  
ATOM    242  CD1 LEU A  28       6.812  21.672 -14.867  1.00 40.56           C  
ATOM    243  CD2 LEU A  28       8.773  20.625 -16.031  1.00 40.56           C  
ATOM    244  N   VAL A  29      10.203  19.453 -11.180  1.00 41.97           N  
ATOM    245  CA  VAL A  29      11.391  19.578 -10.344  1.00 41.97           C  
ATOM    246  C   VAL A  29      12.109  18.219 -10.273  1.00 41.97           C  
ATOM    247  CB  VAL A  29      11.039  20.062  -8.922  1.00 41.97           C  
ATOM    248  O   VAL A  29      13.336  18.156 -10.352  1.00 41.97           O  
ATOM    249  CG1 VAL A  29      12.234  19.906  -7.984  1.00 41.97           C  
ATOM    250  CG2 VAL A  29      10.586  21.516  -8.969  1.00 41.97           C  
ATOM    251  N   LYS A  30      11.406  17.250 -10.086  1.00 36.50           N  
ATOM    252  CA  LYS A  30      12.016  15.930 -10.062  1.00 36.50           C  
ATOM    253  C   LYS A  30      12.711  15.625 -11.391  1.00 36.50           C  
ATOM    254  CB  LYS A  30      10.961  14.859  -9.766  1.00 36.50           C  
ATOM    255  O   LYS A  30      13.805  15.062 -11.406  1.00 36.50           O  
ATOM    256  CG  LYS A  30      10.812  14.531  -8.289  1.00 36.50           C  
ATOM    257  CD  LYS A  30       9.875  13.352  -8.070  1.00 36.50           C  
ATOM    258  CE  LYS A  30       9.734  13.016  -6.590  1.00 36.50           C  
ATOM    259  NZ  LYS A  30       8.875  11.812  -6.375  1.00 36.50           N  
ATOM    260  N   ILE A  31      12.062  15.906 -12.398  1.00 38.34           N  
ATOM    261  CA  ILE A  31      12.641  15.711 -13.719  1.00 38.34           C  
ATOM    262  C   ILE A  31      13.914  16.531 -13.852  1.00 38.34           C  
ATOM    263  CB  ILE A  31      11.641  16.078 -14.836  1.00 38.34           C  
ATOM    264  O   ILE A  31      14.930  16.062 -14.367  1.00 38.34           O  
ATOM    265  CG1 ILE A  31      10.484  15.078 -14.875  1.00 38.34           C  
ATOM    266  CG2 ILE A  31      12.352  16.156 -16.188  1.00 38.34           C  
ATOM    267  CD1 ILE A  31       9.328  15.492 -15.773  1.00 38.34           C  
ATOM    268  N   PHE A  32      13.805  17.844 -13.461  1.00 39.84           N  
ATOM    269  CA  PHE A  32      14.977  18.719 -13.547  1.00 39.84           C  
ATOM    270  C   PHE A  32      16.109  18.188 -12.680  1.00 39.84           C  
ATOM    271  CB  PHE A  32      14.617  20.141 -13.117  1.00 39.84           C  
ATOM    272  O   PHE A  32      17.281  18.219 -13.086  1.00 39.84           O  
ATOM    273  CG  PHE A  32      15.484  21.203 -13.742  1.00 39.84           C  
ATOM    274  CD1 PHE A  32      16.594  21.703 -13.062  1.00 39.84           C  
ATOM    275  CD2 PHE A  32      15.203  21.703 -15.008  1.00 39.84           C  
ATOM    276  CE1 PHE A  32      17.391  22.688 -13.641  1.00 39.84           C  
ATOM    277  CE2 PHE A  32      16.000  22.672 -15.594  1.00 39.84           C  
ATOM    278  CZ  PHE A  32      17.094  23.172 -14.906  1.00 39.84           C  
ATOM    279  N   LYS A  33      15.719  17.703 -11.562  1.00 37.62           N  
ATOM    280  CA  LYS A  33      16.750  17.125 -10.695  1.00 37.62           C  
ATOM    281  C   LYS A  33      17.406  15.922 -11.352  1.00 37.62           C  
ATOM    282  CB  LYS A  33      16.141  16.734  -9.344  1.00 37.62           C  
ATOM    283  O   LYS A  33      18.625  15.758 -11.266  1.00 37.62           O  
ATOM    284  CG  LYS A  33      16.672  17.547  -8.172  1.00 37.62           C  
ATOM    285  CD  LYS A  33      16.094  17.047  -6.848  1.00 37.62           C  
ATOM    286  CE  LYS A  33      16.656  17.828  -5.668  1.00 37.62           C  
ATOM    287  NZ  LYS A  33      16.172  17.281  -4.363  1.00 37.62           N  
ATOM    288  N   ILE A  34      16.609  15.078 -11.820  1.00 34.53           N  
ATOM    289  CA  ILE A  34      17.156  13.930 -12.531  1.00 34.53           C  
ATOM    290  C   ILE A  34      18.094  14.422 -13.633  1.00 34.53           C  
ATOM    291  CB  ILE A  34      16.047  13.039 -13.117  1.00 34.53           C  
ATOM    292  O   ILE A  34      19.188  13.875 -13.820  1.00 34.53           O  
ATOM    293  CG1 ILE A  34      15.273  12.336 -12.000  1.00 34.53           C  
ATOM    294  CG2 ILE A  34      16.641  12.016 -14.094  1.00 34.53           C  
ATOM    295  CD1 ILE A  34      14.008  11.633 -12.469  1.00 34.53           C  
ATOM    296  N   TYR A  35      17.578  15.383 -14.406  1.00 31.44           N  
ATOM    297  CA  TYR A  35      18.406  15.914 -15.484  1.00 31.44           C  
ATOM    298  C   TYR A  35      19.688  16.547 -14.945  1.00 31.44           C  
ATOM    299  CB  TYR A  35      17.625  16.938 -16.312  1.00 31.44           C  
ATOM    300  O   TYR A  35      20.750  16.406 -15.539  1.00 31.44           O  
ATOM    301  CG  TYR A  35      17.328  16.500 -17.719  1.00 31.44           C  
ATOM    302  CD1 TYR A  35      18.281  16.625 -18.719  1.00 31.44           C  
ATOM    303  CD2 TYR A  35      16.094  15.938 -18.047  1.00 31.44           C  
ATOM    304  CE1 TYR A  35      18.016  16.219 -20.031  1.00 31.44           C  
ATOM    305  CE2 TYR A  35      15.820  15.531 -19.359  1.00 31.44           C  
ATOM    306  OH  TYR A  35      16.516  15.266 -21.625  1.00 31.44           O  
ATOM    307  CZ  TYR A  35      16.797  15.672 -20.328  1.00 31.44           C  
ATOM    308  N   MET A  36      19.484  17.359 -13.883  1.00 32.25           N  
ATOM    309  CA  MET A  36      20.672  18.031 -13.352  1.00 32.25           C  
ATOM    310  C   MET A  36      21.625  17.016 -12.711  1.00 32.25           C  
ATOM    311  CB  MET A  36      20.266  19.094 -12.328  1.00 32.25           C  
ATOM    312  O   MET A  36      22.844  17.203 -12.766  1.00 32.25           O  
ATOM    313  CG  MET A  36      19.750  20.375 -12.953  1.00 32.25           C  
ATOM    314  SD  MET A  36      20.750  21.844 -12.492  1.00 32.25           S  
ATOM    315  CE  MET A  36      19.453  23.094 -12.359  1.00 32.25           C  
ATOM    316  N   TYR A  37      21.125  16.094 -11.969  1.00 32.41           N  
ATOM    317  CA  TYR A  37      22.016  15.086 -11.438  1.00 32.41           C  
ATOM    318  C   TYR A  37      22.797  14.406 -12.555  1.00 32.41           C  
ATOM    319  CB  TYR A  37      21.250  14.039 -10.633  1.00 32.41           C  
ATOM    320  O   TYR A  37      23.922  13.945 -12.344  1.00 32.41           O  
ATOM    321  CG  TYR A  37      21.281  14.266  -9.141  1.00 32.41           C  
ATOM    322  CD1 TYR A  37      22.375  13.867  -8.383  1.00 32.41           C  
ATOM    323  CD2 TYR A  37      20.219  14.875  -8.484  1.00 32.41           C  
ATOM    324  CE1 TYR A  37      22.422  14.070  -7.008  1.00 32.41           C  
ATOM    325  CE2 TYR A  37      20.250  15.086  -7.113  1.00 32.41           C  
ATOM    326  OH  TYR A  37      21.375  14.891  -5.023  1.00 32.41           O  
ATOM    327  CZ  TYR A  37      21.344  14.680  -6.383  1.00 32.41           C  
ATOM    328  N   LEU A  38      22.172  13.969 -13.703  1.00 31.12           N  
ATOM    329  CA  LEU A  38      22.906  13.391 -14.820  1.00 31.12           C  
ATOM    330  C   LEU A  38      24.000  14.336 -15.297  1.00 31.12           C  
ATOM    331  CB  LEU A  38      21.953  13.062 -15.977  1.00 31.12           C  
ATOM    332  O   LEU A  38      25.062  13.891 -15.742  1.00 31.12           O  
ATOM    333  CG  LEU A  38      21.172  11.750 -15.867  1.00 31.12           C  
ATOM    334  CD1 LEU A  38      19.922  11.805 -16.734  1.00 31.12           C  
ATOM    335  CD2 LEU A  38      22.062  10.570 -16.250  1.00 31.12           C  
ATOM    336  N   ASP A  39      23.766  15.594 -15.609  1.00 30.75           N  
ATOM    337  CA  ASP A  39      24.828  16.422 -16.156  1.00 30.75           C  
ATOM    338  C   ASP A  39      25.578  17.156 -15.047  1.00 30.75           C  
ATOM    339  CB  ASP A  39      24.250  17.438 -17.156  1.00 30.75           C  
ATOM    340  O   ASP A  39      26.797  17.375 -15.148  1.00 30.75           O  
ATOM    341  CG  ASP A  39      24.281  16.938 -18.594  1.00 30.75           C  
ATOM    342  OD1 ASP A  39      25.031  15.977 -18.875  1.00 30.75           O  
ATOM    343  OD2 ASP A  39      23.547  17.500 -19.422  1.00 30.75           O  
ATOM    344  N   LEU A  40      24.906  18.250 -14.258  1.00 27.75           N  
ATOM    345  CA  LEU A  40      25.672  19.266 -13.555  1.00 27.75           C  
ATOM    346  C   LEU A  40      26.125  18.766 -12.188  1.00 27.75           C  
ATOM    347  CB  LEU A  40      24.844  20.547 -13.398  1.00 27.75           C  
ATOM    348  O   LEU A  40      25.297  18.328 -11.383  1.00 27.75           O  
ATOM    349  CG  LEU A  40      24.766  21.453 -14.625  1.00 27.75           C  
ATOM    350  CD1 LEU A  40      23.453  22.250 -14.617  1.00 27.75           C  
ATOM    351  CD2 LEU A  40      25.953  22.406 -14.664  1.00 27.75           C  
ATOM    352  N   PRO A  41      27.578  18.312 -12.055  1.00 30.75           N  
ATOM    353  CA  PRO A  41      28.219  18.016 -10.766  1.00 30.75           C  
ATOM    354  C   PRO A  41      27.531  18.688  -9.594  1.00 30.75           C  
ATOM    355  CB  PRO A  41      29.641  18.547 -10.953  1.00 30.75           C  
ATOM    356  O   PRO A  41      27.078  18.016  -8.664  1.00 30.75           O  
ATOM    357  CG  PRO A  41      29.578  19.391 -12.180  1.00 30.75           C  
ATOM    358  CD  PRO A  41      28.250  19.188 -12.836  1.00 30.75           C  
ATOM    359  N   GLU A  42      28.250  19.781  -8.852  1.00 32.94           N  
ATOM    360  CA  GLU A  42      28.469  20.609  -7.676  1.00 32.94           C  
ATOM    361  C   GLU A  42      27.328  21.594  -7.457  1.00 32.94           C  
ATOM    362  CB  GLU A  42      29.797  21.375  -7.805  1.00 32.94           C  
ATOM    363  O   GLU A  42      27.422  22.500  -6.625  1.00 32.94           O  
ATOM    364  CG  GLU A  42      31.031  20.500  -7.656  1.00 32.94           C  
ATOM    365  CD  GLU A  42      32.344  21.281  -7.664  1.00 32.94           C  
ATOM    366  OE1 GLU A  42      33.406  20.672  -7.445  1.00 32.94           O  
ATOM    367  OE2 GLU A  42      32.281  22.500  -7.887  1.00 32.94           O  
ATOM    368  N   ASN A  43      26.516  21.938  -8.547  1.00 32.22           N  
ATOM    369  CA  ASN A  43      25.906  23.234  -8.281  1.00 32.22           C  
ATOM    370  C   ASN A  43      24.859  23.156  -7.180  1.00 32.22           C  
ATOM    371  CB  ASN A  43      25.297  23.812  -9.562  1.00 32.22           C  
ATOM    372  O   ASN A  43      23.766  22.641  -7.398  1.00 32.22           O  
ATOM    373  CG  ASN A  43      25.719  25.234  -9.836  1.00 32.22           C  
ATOM    374  ND2 ASN A  43      25.609  25.656 -11.086  1.00 32.22           N  
ATOM    375  OD1 ASN A  43      26.156  25.953  -8.922  1.00 32.22           O  
ATOM    376  N   VAL A  44      25.297  23.047  -5.863  1.00 38.69           N  
ATOM    377  CA  VAL A  44      24.641  23.203  -4.574  1.00 38.69           C  
ATOM    378  C   VAL A  44      23.484  24.188  -4.699  1.00 38.69           C  
ATOM    379  CB  VAL A  44      25.625  23.656  -3.479  1.00 38.69           C  
ATOM    380  O   VAL A  44      22.438  24.016  -4.090  1.00 38.69           O  
ATOM    381  CG1 VAL A  44      24.891  23.906  -2.158  1.00 38.69           C  
ATOM    382  CG2 VAL A  44      26.750  22.641  -3.301  1.00 38.69           C  
ATOM    383  N   TRP A  45      23.766  25.234  -5.652  1.00 36.22           N  
ATOM    384  CA  TRP A  45      22.781  26.312  -5.770  1.00 36.22           C  
ATOM    385  C   TRP A  45      21.500  25.812  -6.414  1.00 36.22           C  
ATOM    386  CB  TRP A  45      23.359  27.469  -6.578  1.00 36.22           C  
ATOM    387  O   TRP A  45      20.391  26.156  -5.973  1.00 36.22           O  
ATOM    388  CG  TRP A  45      24.281  28.359  -5.797  1.00 36.22           C  
ATOM    389  CD1 TRP A  45      25.641  28.375  -5.836  1.00 36.22           C  
ATOM    390  CD2 TRP A  45      23.891  29.375  -4.855  1.00 36.22           C  
ATOM    391  CE2 TRP A  45      25.078  29.953  -4.359  1.00 36.22           C  
ATOM    392  CE3 TRP A  45      22.656  29.828  -4.379  1.00 36.22           C  
ATOM    393  NE1 TRP A  45      26.125  29.328  -4.977  1.00 36.22           N  
ATOM    394  CH2 TRP A  45      23.844  31.422  -2.965  1.00 36.22           C  
ATOM    395  CZ2 TRP A  45      25.062  30.984  -3.414  1.00 36.22           C  
ATOM    396  CZ3 TRP A  45      22.641  30.859  -3.436  1.00 36.22           C  
ATOM    397  N   VAL A  46      21.672  24.938  -7.418  1.00 38.16           N  
ATOM    398  CA  VAL A  46      20.484  24.469  -8.125  1.00 38.16           C  
ATOM    399  C   VAL A  46      19.688  23.516  -7.227  1.00 38.16           C  
ATOM    400  CB  VAL A  46      20.859  23.766  -9.445  1.00 38.16           C  
ATOM    401  O   VAL A  46      18.469  23.562  -7.180  1.00 38.16           O  
ATOM    402  CG1 VAL A  46      19.625  23.125 -10.086  1.00 38.16           C  
ATOM    403  CG2 VAL A  46      21.500  24.750 -10.414  1.00 38.16           C  
ATOM    404  N   ASN A  47      20.516  22.719  -6.496  1.00 40.53           N  
ATOM    405  CA  ASN A  47      19.875  21.875  -5.488  1.00 40.53           C  
ATOM    406  C   ASN A  47      19.203  22.719  -4.406  1.00 40.53           C  
ATOM    407  CB  ASN A  47      20.875  20.922  -4.859  1.00 40.53           C  
ATOM    408  O   ASN A  47      18.078  22.422  -3.990  1.00 40.53           O  
ATOM    409  CG  ASN A  47      20.719  19.484  -5.352  1.00 40.53           C  
ATOM    410  ND2 ASN A  47      21.656  18.625  -4.984  1.00 40.53           N  
ATOM    411  OD1 ASN A  47      19.750  19.172  -6.062  1.00 40.53           O  
ATOM    412  N   ARG A  48      19.938  23.781  -4.047  1.00 39.19           N  
ATOM    413  CA  ARG A  48      19.406  24.703  -3.057  1.00 39.19           C  
ATOM    414  C   ARG A  48      18.203  25.453  -3.605  1.00 39.19           C  
ATOM    415  CB  ARG A  48      20.484  25.703  -2.613  1.00 39.19           C  
ATOM    416  O   ARG A  48      17.203  25.641  -2.900  1.00 39.19           O  
ATOM    417  CG  ARG A  48      21.438  25.156  -1.568  1.00 39.19           C  
ATOM    418  CD  ARG A  48      22.406  26.219  -1.062  1.00 39.19           C  
ATOM    419  NE  ARG A  48      23.391  25.656  -0.137  1.00 39.19           N  
ATOM    420  NH1 ARG A  48      24.281  27.703   0.456  1.00 39.19           N  
ATOM    421  NH2 ARG A  48      25.109  25.766   1.374  1.00 39.19           N  
ATOM    422  CZ  ARG A  48      24.250  26.375   0.562  1.00 39.19           C  
ATOM    423  N   PHE A  49      18.359  25.859  -4.898  1.00 42.19           N  
ATOM    424  CA  PHE A  49      17.266  26.594  -5.512  1.00 42.19           C  
ATOM    425  C   PHE A  49      16.031  25.703  -5.684  1.00 42.19           C  
ATOM    426  CB  PHE A  49      17.688  27.156  -6.867  1.00 42.19           C  
ATOM    427  O   PHE A  49      14.914  26.141  -5.445  1.00 42.19           O  
ATOM    428  CG  PHE A  49      16.859  28.328  -7.332  1.00 42.19           C  
ATOM    429  CD1 PHE A  49      15.828  28.141  -8.250  1.00 42.19           C  
ATOM    430  CD2 PHE A  49      17.094  29.609  -6.840  1.00 42.19           C  
ATOM    431  CE1 PHE A  49      15.055  29.219  -8.680  1.00 42.19           C  
ATOM    432  CE2 PHE A  49      16.312  30.688  -7.266  1.00 42.19           C  
ATOM    433  CZ  PHE A  49      15.305  30.484  -8.188  1.00 42.19           C  
ATOM    434  N   ALA A  50      16.328  24.500  -6.012  1.00 41.94           N  
ATOM    435  CA  ALA A  50      15.211  23.562  -6.125  1.00 41.94           C  
ATOM    436  C   ALA A  50      14.539  23.328  -4.773  1.00 41.94           C  
ATOM    437  CB  ALA A  50      15.695  22.219  -6.703  1.00 41.94           C  
ATOM    438  O   ALA A  50      13.312  23.281  -4.688  1.00 41.94           O  
ATOM    439  N   HIS A  51      15.352  23.266  -3.695  1.00 39.16           N  
ATOM    440  CA  HIS A  51      14.812  23.172  -2.340  1.00 39.16           C  
ATOM    441  C   HIS A  51      14.031  24.438  -1.976  1.00 39.16           C  
ATOM    442  CB  HIS A  51      15.945  22.953  -1.333  1.00 39.16           C  
ATOM    443  O   HIS A  51      12.984  24.359  -1.339  1.00 39.16           O  
ATOM    444  CG  HIS A  51      16.438  21.547  -1.293  1.00 39.16           C  
ATOM    445  CD2 HIS A  51      16.281  20.578  -0.364  1.00 39.16           C  
ATOM    446  ND1 HIS A  51      17.203  21.000  -2.299  1.00 39.16           N  
ATOM    447  CE1 HIS A  51      17.500  19.734  -1.989  1.00 39.16           C  
ATOM    448  NE2 HIS A  51      16.953  19.453  -0.820  1.00 39.16           N  
ATOM    449  N   VAL A  52      14.625  25.578  -2.389  1.00 41.53           N  
ATOM    450  CA  VAL A  52      13.961  26.844  -2.090  1.00 41.53           C  
ATOM    451  C   VAL A  52      12.641  26.922  -2.854  1.00 41.53           C  
ATOM    452  CB  VAL A  52      14.859  28.047  -2.439  1.00 41.53           C  
ATOM    453  O   VAL A  52      11.625  27.344  -2.297  1.00 41.53           O  
ATOM    454  CG1 VAL A  52      14.070  29.344  -2.365  1.00 41.53           C  
ATOM    455  CG2 VAL A  52      16.078  28.094  -1.509  1.00 41.53           C  
ATOM    456  N   ILE A  53      12.570  26.453  -4.055  1.00 41.75           N  
ATOM    457  CA  ILE A  53      11.352  26.500  -4.852  1.00 41.75           C  
ATOM    458  C   ILE A  53      10.305  25.562  -4.270  1.00 41.75           C  
ATOM    459  CB  ILE A  53      11.625  26.156  -6.332  1.00 41.75           C  
ATOM    460  O   ILE A  53       9.125  25.906  -4.172  1.00 41.75           O  
ATOM    461  CG1 ILE A  53      12.461  27.250  -6.992  1.00 41.75           C  
ATOM    462  CG2 ILE A  53      10.305  25.938  -7.090  1.00 41.75           C  
ATOM    463  CD1 ILE A  53      12.812  26.984  -8.445  1.00 41.75           C  
ATOM    464  N   ALA A  54      10.766  24.391  -3.908  1.00 43.56           N  
ATOM    465  CA  ALA A  54       9.852  23.469  -3.254  1.00 43.56           C  
ATOM    466  C   ALA A  54       9.312  24.047  -1.950  1.00 43.56           C  
ATOM    467  CB  ALA A  54      10.547  22.141  -2.988  1.00 43.56           C  
ATOM    468  O   ALA A  54       8.125  23.891  -1.640  1.00 43.56           O  
ATOM    469  N   LEU A  55      10.180  24.766  -1.225  1.00 41.16           N  
ATOM    470  CA  LEU A  55       9.789  25.422   0.012  1.00 41.16           C  
ATOM    471  C   LEU A  55       8.820  26.578  -0.271  1.00 41.16           C  
ATOM    472  CB  LEU A  55      11.023  25.953   0.749  1.00 41.16           C  
ATOM    473  O   LEU A  55       7.816  26.734   0.426  1.00 41.16           O  
ATOM    474  CG  LEU A  55      10.898  26.078   2.268  1.00 41.16           C  
ATOM    475  CD1 LEU A  55      11.789  25.047   2.959  1.00 41.16           C  
ATOM    476  CD2 LEU A  55      11.266  27.500   2.717  1.00 41.16           C  
ATOM    477  N   ILE A  56       9.219  27.453  -1.239  1.00 41.41           N  
ATOM    478  CA  ILE A  56       8.336  28.562  -1.600  1.00 41.41           C  
ATOM    479  C   ILE A  56       6.984  28.016  -2.047  1.00 41.41           C  
ATOM    480  CB  ILE A  56       8.961  29.438  -2.711  1.00 41.41           C  
ATOM    481  O   ILE A  56       5.938  28.531  -1.651  1.00 41.41           O  
ATOM    482  CG1 ILE A  56      10.164  30.203  -2.172  1.00 41.41           C  
ATOM    483  CG2 ILE A  56       7.910  30.391  -3.295  1.00 41.41           C  
ATOM    484  CD1 ILE A  56      10.984  30.906  -3.246  1.00 41.41           C  
ATOM    485  N   GLY A  57       6.984  27.047  -2.955  1.00 40.19           N  
ATOM    486  CA  GLY A  57       5.734  26.453  -3.400  1.00 40.19           C  
ATOM    487  C   GLY A  57       4.918  25.859  -2.264  1.00 40.19           C  
ATOM    488  O   GLY A  57       3.695  26.016  -2.229  1.00 40.19           O  
ATOM    489  N   SER A  58       5.598  25.266  -1.327  1.00 38.06           N  
ATOM    490  CA  SER A  58       4.922  24.703  -0.157  1.00 38.06           C  
ATOM    491  C   SER A  58       4.344  25.812   0.721  1.00 38.06           C  
ATOM    492  CB  SER A  58       5.883  23.844   0.661  1.00 38.06           C  
ATOM    493  O   SER A  58       3.215  25.703   1.199  1.00 38.06           O  
ATOM    494  OG  SER A  58       6.621  22.984  -0.182  1.00 38.06           O  
ATOM    495  N   ILE A  59       5.180  26.844   0.943  1.00 39.81           N  
ATOM    496  CA  ILE A  59       4.730  27.984   1.725  1.00 39.81           C  
ATOM    497  C   ILE A  59       3.553  28.672   1.023  1.00 39.81           C  
ATOM    498  CB  ILE A  59       5.871  29.016   1.948  1.00 39.81           C  
ATOM    499  O   ILE A  59       2.564  29.031   1.667  1.00 39.81           O  
ATOM    500  CG1 ILE A  59       6.945  28.406   2.869  1.00 39.81           C  
ATOM    501  CG2 ILE A  59       5.324  30.312   2.520  1.00 39.81           C  
ATOM    502  CD1 ILE A  59       8.219  29.234   2.945  1.00 39.81           C  
ATOM    503  N   ALA A  60       3.717  28.875  -0.240  1.00 41.12           N  
ATOM    504  CA  ALA A  60       2.635  29.516  -0.998  1.00 41.12           C  
ATOM    505  C   ALA A  60       1.369  28.656  -0.950  1.00 41.12           C  
ATOM    506  CB  ALA A  60       3.064  29.734  -2.445  1.00 41.12           C  
ATOM    507  O   ALA A  60       0.263  29.188  -0.817  1.00 41.12           O  
ATOM    508  N   SER A  61       1.541  27.406  -1.080  1.00 37.62           N  
ATOM    509  CA  SER A  61       0.388  26.516  -0.969  1.00 37.62           C  
ATOM    510  C   SER A  61      -0.275  26.641   0.399  1.00 37.62           C  
ATOM    511  CB  SER A  61       0.803  25.062  -1.214  1.00 37.62           C  
ATOM    512  O   SER A  61      -1.504  26.656   0.500  1.00 37.62           O  
ATOM    513  OG  SER A  61       1.121  24.859  -2.580  1.00 37.62           O  
ATOM    514  N   LEU A  62       0.605  26.797   1.358  1.00 39.12           N  
ATOM    515  CA  LEU A  62       0.131  27.031   2.715  1.00 39.12           C  
ATOM    516  C   LEU A  62      -0.578  28.391   2.811  1.00 39.12           C  
ATOM    517  CB  LEU A  62       1.297  26.984   3.707  1.00 39.12           C  
ATOM    518  O   LEU A  62      -1.610  28.500   3.473  1.00 39.12           O  
ATOM    519  CG  LEU A  62       1.608  25.625   4.324  1.00 39.12           C  
ATOM    520  CD1 LEU A  62       3.078  25.547   4.723  1.00 39.12           C  
ATOM    521  CD2 LEU A  62       0.708  25.359   5.527  1.00 39.12           C  
ATOM    522  N   TRP A  63       0.101  29.422   2.324  1.00 38.53           N  
ATOM    523  CA  TRP A  63      -0.471  30.766   2.336  1.00 38.53           C  
ATOM    524  C   TRP A  63      -1.828  30.781   1.641  1.00 38.53           C  
ATOM    525  CB  TRP A  63       0.477  31.766   1.659  1.00 38.53           C  
ATOM    526  O   TRP A  63      -2.777  31.391   2.135  1.00 38.53           O  
ATOM    527  CG  TRP A  63       0.122  33.188   1.896  1.00 38.53           C  
ATOM    528  CD1 TRP A  63       0.154  33.875   3.086  1.00 38.53           C  
ATOM    529  CD2 TRP A  63      -0.324  34.125   0.916  1.00 38.53           C  
ATOM    530  CE2 TRP A  63      -0.543  35.375   1.584  1.00 38.53           C  
ATOM    531  CE3 TRP A  63      -0.559  34.062  -0.463  1.00 38.53           C  
ATOM    532  NE1 TRP A  63      -0.245  35.156   2.906  1.00 38.53           N  
ATOM    533  CH2 TRP A  63      -1.209  36.406  -0.432  1.00 38.53           C  
ATOM    534  CZ2 TRP A  63      -0.987  36.500   0.917  1.00 38.53           C  
ATOM    535  CZ3 TRP A  63      -1.000  35.219  -1.125  1.00 38.53           C  
ATOM    536  N   LEU A  64      -1.853  30.203   0.535  1.00 36.25           N  
ATOM    537  CA  LEU A  64      -3.100  30.203  -0.222  1.00 36.25           C  
ATOM    538  C   LEU A  64      -4.191  29.453   0.536  1.00 36.25           C  
ATOM    539  CB  LEU A  64      -2.889  29.562  -1.598  1.00 36.25           C  
ATOM    540  O   LEU A  64      -5.355  29.859   0.511  1.00 36.25           O  
ATOM    541  CG  LEU A  64      -2.514  30.516  -2.734  1.00 36.25           C  
ATOM    542  CD1 LEU A  64      -1.683  29.781  -3.785  1.00 36.25           C  
ATOM    543  CD2 LEU A  64      -3.766  31.125  -3.361  1.00 36.25           C  
ATOM    544  N   ILE A  65      -3.750  28.344   1.098  1.00 36.97           N  
ATOM    545  CA  ILE A  65      -4.695  27.625   1.949  1.00 36.97           C  
ATOM    546  C   ILE A  65      -5.152  28.531   3.088  1.00 36.97           C  
ATOM    547  CB  ILE A  65      -4.078  26.328   2.516  1.00 36.97           C  
ATOM    548  O   ILE A  65      -6.344  28.578   3.416  1.00 36.97           O  
ATOM    549  CG1 ILE A  65      -3.838  25.312   1.391  1.00 36.97           C  
ATOM    550  CG2 ILE A  65      -4.977  25.734   3.605  1.00 36.97           C  
ATOM    551  CD1 ILE A  65      -3.002  24.109   1.808  1.00 36.97           C  
ATOM    552  N   PHE A  66      -4.227  29.219   3.723  1.00 35.50           N  
ATOM    553  CA  PHE A  66      -4.500  30.078   4.867  1.00 35.50           C  
ATOM    554  C   PHE A  66      -5.172  31.375   4.426  1.00 35.50           C  
ATOM    555  CB  PHE A  66      -3.211  30.391   5.633  1.00 35.50           C  
ATOM    556  O   PHE A  66      -6.039  31.906   5.125  1.00 35.50           O  
ATOM    557  CG  PHE A  66      -2.902  29.406   6.727  1.00 35.50           C  
ATOM    558  CD1 PHE A  66      -3.654  29.391   7.895  1.00 35.50           C  
ATOM    559  CD2 PHE A  66      -1.857  28.500   6.590  1.00 35.50           C  
ATOM    560  CE1 PHE A  66      -3.371  28.484   8.914  1.00 35.50           C  
ATOM    561  CE2 PHE A  66      -1.568  27.594   7.602  1.00 35.50           C  
ATOM    562  CZ  PHE A  66      -2.326  27.578   8.766  1.00 35.50           C  
ATOM    563  N   PHE A  67      -4.617  32.062   3.373  1.00 32.53           N  
ATOM    564  CA  PHE A  67      -5.137  33.375   3.000  1.00 32.53           C  
ATOM    565  C   PHE A  67      -6.211  33.250   1.928  1.00 32.53           C  
ATOM    566  CB  PHE A  67      -4.008  34.281   2.502  1.00 32.53           C  
ATOM    567  O   PHE A  67      -6.566  34.250   1.273  1.00 32.53           O  
ATOM    568  CG  PHE A  67      -3.129  34.812   3.602  1.00 32.53           C  
ATOM    569  CD1 PHE A  67      -3.562  35.844   4.418  1.00 32.53           C  
ATOM    570  CD2 PHE A  67      -1.865  34.281   3.818  1.00 32.53           C  
ATOM    571  CE1 PHE A  67      -2.750  36.344   5.438  1.00 32.53           C  
ATOM    572  CE2 PHE A  67      -1.048  34.781   4.832  1.00 32.53           C  
ATOM    573  CZ  PHE A  67      -1.492  35.812   5.641  1.00 32.53           C  
ATOM    574  N   SER A  68      -6.637  32.188   1.444  1.00 30.95           N  
ATOM    575  CA  SER A  68      -7.852  32.250   0.639  1.00 30.95           C  
ATOM    576  C   SER A  68      -8.906  33.125   1.282  1.00 30.95           C  
ATOM    577  CB  SER A  68      -8.422  30.828   0.440  1.00 30.95           C  
ATOM    578  O   SER A  68      -9.133  33.062   2.492  1.00 30.95           O  
ATOM    579  OG  SER A  68      -9.570  30.641   1.246  1.00 30.95           O  
ATOM    580  N   PRO A  69      -9.016  34.375   0.561  1.00 28.52           N  
ATOM    581  CA  PRO A  69      -9.773  35.500   1.117  1.00 28.52           C  
ATOM    582  C   PRO A  69     -11.000  35.062   1.904  1.00 28.52           C  
ATOM    583  CB  PRO A  69     -10.180  36.312  -0.124  1.00 28.52           C  
ATOM    584  O   PRO A  69     -11.875  34.375   1.357  1.00 28.52           O  
ATOM    585  CG  PRO A  69      -9.898  35.375  -1.274  1.00 28.52           C  
ATOM    586  CD  PRO A  69      -9.117  34.219  -0.768  1.00 28.52           C  
ATOM    587  N   PHE A  70     -10.898  34.469   3.049  1.00 32.50           N  
ATOM    588  CA  PHE A  70     -12.062  34.625   3.914  1.00 32.50           C  
ATOM    589  C   PHE A  70     -12.523  36.062   3.943  1.00 32.50           C  
ATOM    590  CB  PHE A  70     -11.750  34.156   5.332  1.00 32.50           C  
ATOM    591  O   PHE A  70     -11.711  37.000   4.094  1.00 32.50           O  
ATOM    592  CG  PHE A  70     -11.672  32.656   5.465  1.00 32.50           C  
ATOM    593  CD1 PHE A  70     -12.820  31.891   5.648  1.00 32.50           C  
ATOM    594  CD2 PHE A  70     -10.445  32.000   5.402  1.00 32.50           C  
ATOM    595  CE1 PHE A  70     -12.750  30.500   5.770  1.00 32.50           C  
ATOM    596  CE2 PHE A  70     -10.367  30.609   5.523  1.00 32.50           C  
ATOM    597  CZ  PHE A  70     -11.516  29.875   5.707  1.00 32.50           C  
ATOM    598  N   GLU A  71     -13.344  36.531   3.006  1.00 28.53           N  
ATOM    599  CA  GLU A  71     -13.805  37.875   3.256  1.00 28.53           C  
ATOM    600  C   GLU A  71     -13.898  38.156   4.754  1.00 28.53           C  
ATOM    601  CB  GLU A  71     -15.156  38.125   2.590  1.00 28.53           C  
ATOM    602  O   GLU A  71     -14.742  37.594   5.445  1.00 28.53           O  
ATOM    603  CG  GLU A  71     -15.062  38.531   1.127  1.00 28.53           C  
ATOM    604  CD  GLU A  71     -16.406  38.875   0.506  1.00 28.53           C  
ATOM    605  OE1 GLU A  71     -16.438  39.281  -0.674  1.00 28.53           O  
ATOM    606  OE2 GLU A  71     -17.438  38.719   1.207  1.00 28.53           O  
ATOM    607  N   ILE A  72     -12.742  38.188   5.477  1.00 28.34           N  
ATOM    608  CA  ILE A  72     -12.766  38.812   6.797  1.00 28.34           C  
ATOM    609  C   ILE A  72     -13.555  40.125   6.738  1.00 28.34           C  
ATOM    610  CB  ILE A  72     -11.336  39.062   7.320  1.00 28.34           C  
ATOM    611  O   ILE A  72     -13.156  41.062   6.062  1.00 28.34           O  
ATOM    612  CG1 ILE A  72     -10.523  37.781   7.363  1.00 28.34           C  
ATOM    613  CG2 ILE A  72     -11.383  39.750   8.695  1.00 28.34           C  
ATOM    614  CD1 ILE A  72      -9.062  37.969   7.742  1.00 28.34           C  
ATOM    615  N   LYS A  73     -14.883  40.031   6.484  1.00 28.36           N  
ATOM    616  CA  LYS A  73     -15.500  41.344   6.723  1.00 28.36           C  
ATOM    617  C   LYS A  73     -14.820  42.062   7.879  1.00 28.36           C  
ATOM    618  CB  LYS A  73     -17.000  41.188   7.012  1.00 28.36           C  
ATOM    619  O   LYS A  73     -14.367  41.438   8.836  1.00 28.36           O  
ATOM    620  CG  LYS A  73     -17.859  41.156   5.762  1.00 28.36           C  
ATOM    621  CD  LYS A  73     -19.344  41.188   6.113  1.00 28.36           C  
ATOM    622  CE  LYS A  73     -20.219  41.156   4.867  1.00 28.36           C  
ATOM    623  NZ  LYS A  73     -21.672  41.219   5.207  1.00 28.36           N  
ATOM    624  N   GLN A  74     -14.148  43.219   7.707  1.00 29.89           N  
ATOM    625  CA  GLN A  74     -13.555  44.219   8.586  1.00 29.89           C  
ATOM    626  C   GLN A  74     -14.133  44.125   9.992  1.00 29.89           C  
ATOM    627  CB  GLN A  74     -13.773  45.625   8.023  1.00 29.89           C  
ATOM    628  O   GLN A  74     -13.555  44.688  10.938  1.00 29.89           O  
ATOM    629  CG  GLN A  74     -12.617  46.125   7.168  1.00 29.89           C  
ATOM    630  CD  GLN A  74     -12.812  47.562   6.707  1.00 29.89           C  
ATOM    631  NE2 GLN A  74     -11.812  48.125   6.035  1.00 29.89           N  
ATOM    632  OE1 GLN A  74     -13.859  48.188   6.953  1.00 29.89           O  
ATOM    633  N   GLY A  75     -15.508  44.125  10.266  1.00 29.70           N  
ATOM    634  CA  GLY A  75     -15.859  44.438  11.641  1.00 29.70           C  
ATOM    635  C   GLY A  75     -15.336  43.406  12.625  1.00 29.70           C  
ATOM    636  O   GLY A  75     -14.461  42.594  12.289  1.00 29.70           O  
ATOM    637  N   ARG A  76     -16.266  42.938  13.719  1.00 26.56           N  
ATOM    638  CA  ARG A  76     -15.961  42.156  14.922  1.00 26.56           C  
ATOM    639  C   ARG A  76     -15.539  40.750  14.562  1.00 26.56           C  
ATOM    640  CB  ARG A  76     -17.172  42.125  15.852  1.00 26.56           C  
ATOM    641  O   ARG A  76     -16.188  40.094  13.742  1.00 26.56           O  
ATOM    642  CG  ARG A  76     -17.344  43.406  16.688  1.00 26.56           C  
ATOM    643  CD  ARG A  76     -18.469  43.250  17.719  1.00 26.56           C  
ATOM    644  NE  ARG A  76     -18.594  44.438  18.547  1.00 26.56           N  
ATOM    645  NH1 ARG A  76     -20.375  43.625  19.766  1.00 26.56           N  
ATOM    646  NH2 ARG A  76     -19.516  45.719  20.219  1.00 26.56           N  
ATOM    647  CZ  ARG A  76     -19.500  44.594  19.516  1.00 26.56           C  
ATOM    648  N   PHE A  77     -14.250  40.406  14.477  1.00 31.05           N  
ATOM    649  CA  PHE A  77     -13.562  39.125  14.398  1.00 31.05           C  
ATOM    650  C   PHE A  77     -14.273  38.094  15.258  1.00 31.05           C  
ATOM    651  CB  PHE A  77     -12.109  39.250  14.852  1.00 31.05           C  
ATOM    652  O   PHE A  77     -14.008  37.969  16.453  1.00 31.05           O  
ATOM    653  CG  PHE A  77     -11.117  39.281  13.719  1.00 31.05           C  
ATOM    654  CD1 PHE A  77     -10.555  38.094  13.242  1.00 31.05           C  
ATOM    655  CD2 PHE A  77     -10.758  40.469  13.117  1.00 31.05           C  
ATOM    656  CE1 PHE A  77      -9.641  38.125  12.195  1.00 31.05           C  
ATOM    657  CE2 PHE A  77      -9.844  40.500  12.070  1.00 31.05           C  
ATOM    658  CZ  PHE A  77      -9.289  39.312  11.609  1.00 31.05           C  
ATOM    659  N   SER A  78     -15.609  38.094  15.445  1.00 26.00           N  
ATOM    660  CA  SER A  78     -16.172  37.031  16.250  1.00 26.00           C  
ATOM    661  C   SER A  78     -15.836  35.656  15.664  1.00 26.00           C  
ATOM    662  CB  SER A  78     -17.688  37.188  16.391  1.00 26.00           C  
ATOM    663  O   SER A  78     -16.281  35.312  14.562  1.00 26.00           O  
ATOM    664  OG  SER A  78     -18.359  36.344  15.469  1.00 26.00           O  
ATOM    665  N   VAL A  79     -14.492  35.250  15.672  1.00 32.56           N  
ATOM    666  CA  VAL A  79     -13.938  33.938  15.305  1.00 32.56           C  
ATOM    667  C   VAL A  79     -14.812  32.844  15.867  1.00 32.56           C  
ATOM    668  CB  VAL A  79     -12.484  33.781  15.805  1.00 32.56           C  
ATOM    669  O   VAL A  79     -14.875  32.656  17.078  1.00 32.56           O  
ATOM    670  CG1 VAL A  79     -11.852  32.500  15.250  1.00 32.56           C  
ATOM    671  CG2 VAL A  79     -11.648  35.000  15.414  1.00 32.56           C  
ATOM    672  N   SER A  80     -15.977  32.688  15.234  1.00 32.19           N  
ATOM    673  CA  SER A  80     -16.781  31.562  15.734  1.00 32.19           C  
ATOM    674  C   SER A  80     -16.000  30.266  15.734  1.00 32.19           C  
ATOM    675  CB  SER A  80     -18.062  31.406  14.891  1.00 32.19           C  
ATOM    676  O   SER A  80     -14.969  30.156  15.078  1.00 32.19           O  
ATOM    677  OG  SER A  80     -17.781  30.719  13.688  1.00 32.19           O  
ATOM    678  N   SER A  81     -16.141  29.344  16.766  1.00 32.12           N  
ATOM    679  CA  SER A  81     -15.578  28.000  16.969  1.00 32.12           C  
ATOM    680  C   SER A  81     -15.516  27.234  15.648  1.00 32.12           C  
ATOM    681  CB  SER A  81     -16.406  27.234  17.984  1.00 32.12           C  
ATOM    682  O   SER A  81     -14.570  26.469  15.414  1.00 32.12           O  
ATOM    683  OG  SER A  81     -17.766  27.172  17.594  1.00 32.12           O  
ATOM    684  N   LYS A  82     -16.469  27.719  14.789  1.00 37.47           N  
ATOM    685  CA  LYS A  82     -16.531  27.031  13.500  1.00 37.47           C  
ATOM    686  C   LYS A  82     -15.367  27.422  12.602  1.00 37.47           C  
ATOM    687  CB  LYS A  82     -17.859  27.344  12.797  1.00 37.47           C  
ATOM    688  O   LYS A  82     -14.781  26.578  11.930  1.00 37.47           O  
ATOM    689  CG  LYS A  82     -19.047  26.578  13.359  1.00 37.47           C  
ATOM    690  CD  LYS A  82     -20.312  26.859  12.570  1.00 37.47           C  
ATOM    691  CE  LYS A  82     -21.516  26.109  13.141  1.00 37.47           C  
ATOM    692  NZ  LYS A  82     -22.766  26.406  12.383  1.00 37.47           N  
ATOM    693  N   THR A  83     -15.055  28.703  12.773  1.00 37.25           N  
ATOM    694  CA  THR A  83     -13.961  29.234  11.961  1.00 37.25           C  
ATOM    695  C   THR A  83     -12.625  28.672  12.430  1.00 37.25           C  
ATOM    696  CB  THR A  83     -13.922  30.766  12.008  1.00 37.25           C  
ATOM    697  O   THR A  83     -11.766  28.312  11.609  1.00 37.25           O  
ATOM    698  CG2 THR A  83     -13.000  31.328  10.930  1.00 37.25           C  
ATOM    699  OG1 THR A  83     -15.242  31.281  11.812  1.00 37.25           O  
ATOM    700  N   ILE A  84     -12.602  28.469  13.719  1.00 38.47           N  
ATOM    701  CA  ILE A  84     -11.359  27.938  14.289  1.00 38.47           C  
ATOM    702  C   ILE A  84     -11.164  26.500  13.836  1.00 38.47           C  
ATOM    703  CB  ILE A  84     -11.367  28.031  15.828  1.00 38.47           C  
ATOM    704  O   ILE A  84     -10.062  26.109  13.453  1.00 38.47           O  
ATOM    705  CG1 ILE A  84     -11.320  29.484  16.281  1.00 38.47           C  
ATOM    706  CG2 ILE A  84     -10.195  27.234  16.422  1.00 38.47           C  
ATOM    707  CD1 ILE A  84     -11.531  29.672  17.781  1.00 38.47           C  
ATOM    708  N   LEU A  85     -12.320  25.766  13.820  1.00 38.00           N  
ATOM    709  CA  LEU A  85     -12.242  24.359  13.438  1.00 38.00           C  
ATOM    710  C   LEU A  85     -11.828  24.219  11.977  1.00 38.00           C  
ATOM    711  CB  LEU A  85     -13.586  23.672  13.672  1.00 38.00           C  
ATOM    712  O   LEU A  85     -11.008  23.359  11.641  1.00 38.00           O  
ATOM    713  CG  LEU A  85     -13.547  22.141  13.836  1.00 38.00           C  
ATOM    714  CD1 LEU A  85     -13.641  21.766  15.312  1.00 38.00           C  
ATOM    715  CD2 LEU A  85     -14.672  21.484  13.039  1.00 38.00           C  
ATOM    716  N   LEU A  86     -12.391  25.156  11.242  1.00 40.16           N  
ATOM    717  CA  LEU A  86     -12.039  25.156   9.828  1.00 40.16           C  
ATOM    718  C   LEU A  86     -10.578  25.516   9.625  1.00 40.16           C  
ATOM    719  CB  LEU A  86     -12.938  26.109   9.047  1.00 40.16           C  
ATOM    720  O   LEU A  86      -9.898  24.938   8.781  1.00 40.16           O  
ATOM    721  CG  LEU A  86     -13.648  25.531   7.820  1.00 40.16           C  
ATOM    722  CD1 LEU A  86     -15.156  25.781   7.918  1.00 40.16           C  
ATOM    723  CD2 LEU A  86     -13.086  26.141   6.539  1.00 40.16           C  
ATOM    724  N   LEU A  87     -10.133  26.375  10.445  1.00 40.06           N  
ATOM    725  CA  LEU A  87      -8.742  26.797  10.352  1.00 40.06           C  
ATOM    726  C   LEU A  87      -7.801  25.672  10.781  1.00 40.06           C  
ATOM    727  CB  LEU A  87      -8.500  28.031  11.227  1.00 40.06           C  
ATOM    728  O   LEU A  87      -6.754  25.469  10.156  1.00 40.06           O  
ATOM    729  CG  LEU A  87      -8.391  29.375  10.492  1.00 40.06           C  
ATOM    730  CD1 LEU A  87      -9.086  30.469  11.281  1.00 40.06           C  
ATOM    731  CD2 LEU A  87      -6.926  29.719  10.250  1.00 40.06           C  
ATOM    732  N   VAL A  88      -8.258  24.938  11.734  1.00 42.53           N  
ATOM    733  CA  VAL A  88      -7.441  23.844  12.250  1.00 42.53           C  
ATOM    734  C   VAL A  88      -7.383  22.719  11.227  1.00 42.53           C  
ATOM    735  CB  VAL A  88      -7.992  23.312  13.594  1.00 42.53           C  
ATOM    736  O   VAL A  88      -6.312  22.156  10.977  1.00 42.53           O  
ATOM    737  CG1 VAL A  88      -7.309  22.000  13.977  1.00 42.53           C  
ATOM    738  CG2 VAL A  88      -7.805  24.359  14.695  1.00 42.53           C  
ATOM    739  N   CYS A  89      -8.555  22.469  10.617  1.00 38.81           N  
ATOM    740  CA  CYS A  89      -8.617  21.406   9.617  1.00 38.81           C  
ATOM    741  C   CYS A  89      -7.781  21.766   8.391  1.00 38.81           C  
ATOM    742  CB  CYS A  89     -10.062  21.141   9.203  1.00 38.81           C  
ATOM    743  O   CYS A  89      -7.051  20.938   7.863  1.00 38.81           O  
ATOM    744  SG  CYS A  89     -11.031  20.266  10.453  1.00 38.81           S  
ATOM    745  N   LYS A  90      -7.844  23.016   8.086  1.00 38.41           N  
ATOM    746  CA  LYS A  90      -7.062  23.516   6.961  1.00 38.41           C  
ATOM    747  C   LYS A  90      -5.566  23.469   7.262  1.00 38.41           C  
ATOM    748  CB  LYS A  90      -7.480  24.953   6.617  1.00 38.41           C  
ATOM    749  O   LYS A  90      -4.766  23.109   6.402  1.00 38.41           O  
ATOM    750  CG  LYS A  90      -8.680  25.031   5.680  1.00 38.41           C  
ATOM    751  CD  LYS A  90      -8.945  26.469   5.250  1.00 38.41           C  
ATOM    752  CE  LYS A  90     -10.062  26.547   4.219  1.00 38.41           C  
ATOM    753  NZ  LYS A  90     -10.219  27.922   3.670  1.00 38.41           N  
ATOM    754  N   GLY A  91      -5.316  23.859   8.508  1.00 41.47           N  
ATOM    755  CA  GLY A  91      -3.932  23.812   8.953  1.00 41.47           C  
ATOM    756  C   GLY A  91      -3.357  22.406   8.938  1.00 41.47           C  
ATOM    757  O   GLY A  91      -2.234  22.188   8.477  1.00 41.47           O  
ATOM    758  N   LEU A  92      -4.172  21.484   9.289  1.00 40.66           N  
ATOM    759  CA  LEU A  92      -3.723  20.094   9.367  1.00 40.66           C  
ATOM    760  C   LEU A  92      -3.518  19.516   7.969  1.00 40.66           C  
ATOM    761  CB  LEU A  92      -4.734  19.250  10.141  1.00 40.66           C  
ATOM    762  O   LEU A  92      -2.535  18.812   7.727  1.00 40.66           O  
ATOM    763  CG  LEU A  92      -4.523  19.172  11.656  1.00 40.66           C  
ATOM    764  CD1 LEU A  92      -5.848  18.875  12.352  1.00 40.66           C  
ATOM    765  CD2 LEU A  92      -3.488  18.094  11.992  1.00 40.66           C  
ATOM    766  N   ILE A  93      -4.363  19.906   7.039  1.00 42.09           N  
ATOM    767  CA  ILE A  93      -4.230  19.484   5.652  1.00 42.09           C  
ATOM    768  C   ILE A  93      -2.963  20.078   5.047  1.00 42.09           C  
ATOM    769  CB  ILE A  93      -5.465  19.875   4.816  1.00 42.09           C  
ATOM    770  O   ILE A  93      -2.225  19.391   4.332  1.00 42.09           O  
ATOM    771  CG1 ILE A  93      -6.691  19.062   5.254  1.00 42.09           C  
ATOM    772  CG2 ILE A  93      -5.188  19.688   3.322  1.00 42.09           C  
ATOM    773  CD1 ILE A  93      -8.008  19.578   4.684  1.00 42.09           C  
ATOM    774  N   GLY A  94      -2.830  21.344   5.391  1.00 41.25           N  
ATOM    775  CA  GLY A  94      -1.628  22.016   4.922  1.00 41.25           C  
ATOM    776  C   GLY A  94      -0.351  21.375   5.441  1.00 41.25           C  
ATOM    777  O   GLY A  94       0.606  21.188   4.688  1.00 41.25           O  
ATOM    778  N   LEU A  95      -0.444  21.016   6.672  1.00 44.16           N  
ATOM    779  CA  LEU A  95       0.716  20.391   7.297  1.00 44.16           C  
ATOM    780  C   LEU A  95       0.997  19.016   6.672  1.00 44.16           C  
ATOM    781  CB  LEU A  95       0.500  20.234   8.805  1.00 44.16           C  
ATOM    782  O   LEU A  95       2.156  18.656   6.457  1.00 44.16           O  
ATOM    783  CG  LEU A  95       1.070  21.344   9.688  1.00 44.16           C  
ATOM    784  CD1 LEU A  95       0.245  21.484  10.961  1.00 44.16           C  
ATOM    785  CD2 LEU A  95       2.533  21.078  10.016  1.00 44.16           C  
ATOM    786  N   ILE A  96       0.066  18.344   6.391  1.00 41.25           N  
ATOM    787  CA  ILE A  96       0.242  17.047   5.758  1.00 41.25           C  
ATOM    788  C   ILE A  96       0.840  17.219   4.363  1.00 41.25           C  
ATOM    789  CB  ILE A  96      -1.095  16.266   5.672  1.00 41.25           C  
ATOM    790  O   ILE A  96       1.737  16.484   3.965  1.00 41.25           O  
ATOM    791  CG1 ILE A  96      -1.559  15.852   7.070  1.00 41.25           C  
ATOM    792  CG2 ILE A  96      -0.958  15.055   4.750  1.00 41.25           C  
ATOM    793  CD1 ILE A  96      -2.982  15.312   7.113  1.00 41.25           C  
ATOM    794  N   PHE A  97       0.304  18.172   3.639  1.00 42.84           N  
ATOM    795  CA  PHE A  97       0.822  18.469   2.311  1.00 42.84           C  
ATOM    796  C   PHE A  97       2.285  18.891   2.383  1.00 42.84           C  
ATOM    797  CB  PHE A  97      -0.011  19.578   1.646  1.00 42.84           C  
ATOM    798  O   PHE A  97       3.096  18.500   1.546  1.00 42.84           O  
ATOM    799  CG  PHE A  97      -0.565  19.188   0.302  1.00 42.84           C  
ATOM    800  CD1 PHE A  97       0.223  19.266  -0.840  1.00 42.84           C  
ATOM    801  CD2 PHE A  97      -1.876  18.750   0.179  1.00 42.84           C  
ATOM    802  CE1 PHE A  97      -0.288  18.906  -2.086  1.00 42.84           C  
ATOM    803  CE2 PHE A  97      -2.393  18.391  -1.062  1.00 42.84           C  
ATOM    804  CZ  PHE A  97      -1.598  18.469  -2.193  1.00 42.84           C  
ATOM    805  N   LEU A  98       2.484  19.734   3.400  1.00 41.94           N  
ATOM    806  CA  LEU A  98       3.859  20.172   3.609  1.00 41.94           C  
ATOM    807  C   LEU A  98       4.762  18.984   3.939  1.00 41.94           C  
ATOM    808  CB  LEU A  98       3.930  21.203   4.734  1.00 41.94           C  
ATOM    809  O   LEU A  98       5.883  18.891   3.438  1.00 41.94           O  
ATOM    810  CG  LEU A  98       4.277  22.641   4.316  1.00 41.94           C  
ATOM    811  CD1 LEU A  98       3.338  23.625   4.992  1.00 41.94           C  
ATOM    812  CD2 LEU A  98       5.730  22.953   4.652  1.00 41.94           C  
ATOM    813  N   ALA A  99       4.305  18.188   4.660  1.00 42.75           N  
ATOM    814  CA  ALA A  99       5.082  17.000   5.027  1.00 42.75           C  
ATOM    815  C   ALA A  99       5.328  16.109   3.812  1.00 42.75           C  
ATOM    816  CB  ALA A  99       4.371  16.219   6.125  1.00 42.75           C  
ATOM    817  O   ALA A  99       6.410  15.539   3.660  1.00 42.75           O  
ATOM    818  N   GLN A 100       4.332  16.016   2.938  1.00 38.34           N  
ATOM    819  CA  GLN A 100       4.492  15.242   1.712  1.00 38.34           C  
ATOM    820  C   GLN A 100       5.574  15.844   0.817  1.00 38.34           C  
ATOM    821  CB  GLN A 100       3.168  15.164   0.952  1.00 38.34           C  
ATOM    822  O   GLN A 100       6.367  15.109   0.223  1.00 38.34           O  
ATOM    823  CG  GLN A 100       2.240  14.062   1.446  1.00 38.34           C  
ATOM    824  CD  GLN A 100       0.948  13.984   0.655  1.00 38.34           C  
ATOM    825  NE2 GLN A 100       0.206  12.898   0.836  1.00 38.34           N  
ATOM    826  OE1 GLN A 100       0.618  14.891  -0.112  1.00 38.34           O  
ATOM    827  N   ILE A 101       5.418  17.109   0.713  1.00 38.47           N  
ATOM    828  CA  ILE A 101       6.395  17.812  -0.107  1.00 38.47           C  
ATOM    829  C   ILE A 101       7.797  17.594   0.450  1.00 38.47           C  
ATOM    830  CB  ILE A 101       6.090  19.328  -0.177  1.00 38.47           C  
ATOM    831  O   ILE A 101       8.734  17.312  -0.303  1.00 38.47           O  
ATOM    832  CG1 ILE A 101       4.801  19.578  -0.965  1.00 38.47           C  
ATOM    833  CG2 ILE A 101       7.266  20.094  -0.797  1.00 38.47           C  
ATOM    834  CD1 ILE A 101       4.301  21.016  -0.899  1.00 38.47           C  
ATOM    835  N   PHE A 102       7.883  17.812   1.747  1.00 39.69           N  
ATOM    836  CA  PHE A 102       9.188  17.625   2.367  1.00 39.69           C  
ATOM    837  C   PHE A 102       9.656  16.188   2.221  1.00 39.69           C  
ATOM    838  CB  PHE A 102       9.148  18.016   3.848  1.00 39.69           C  
ATOM    839  O   PHE A 102      10.836  15.938   1.956  1.00 39.69           O  
ATOM    840  CG  PHE A 102       9.547  19.438   4.113  1.00 39.69           C  
ATOM    841  CD1 PHE A 102      10.867  19.844   3.965  1.00 39.69           C  
ATOM    842  CD2 PHE A 102       8.602  20.375   4.512  1.00 39.69           C  
ATOM    843  CE1 PHE A 102      11.250  21.156   4.211  1.00 39.69           C  
ATOM    844  CE2 PHE A 102       8.977  21.703   4.758  1.00 39.69           C  
ATOM    845  CZ  PHE A 102      10.297  22.094   4.609  1.00 39.69           C  
ATOM    846  N   ALA A 103       8.680  15.305   2.422  1.00 37.22           N  
ATOM    847  CA  ALA A 103       9.047  13.898   2.258  1.00 37.22           C  
ATOM    848  C   ALA A 103       9.477  13.609   0.823  1.00 37.22           C  
ATOM    849  CB  ALA A 103       7.887  12.992   2.658  1.00 37.22           C  
ATOM    850  O   ALA A 103      10.422  12.844   0.592  1.00 37.22           O  
ATOM    851  N   HIS A 104       8.719  14.203  -0.073  1.00 34.44           N  
ATOM    852  CA  HIS A 104       9.055  14.062  -1.484  1.00 34.44           C  
ATOM    853  C   HIS A 104      10.406  14.695  -1.795  1.00 34.44           C  
ATOM    854  CB  HIS A 104       7.969  14.680  -2.365  1.00 34.44           C  
ATOM    855  O   HIS A 104      11.188  14.148  -2.572  1.00 34.44           O  
ATOM    856  CG  HIS A 104       8.023  14.227  -3.789  1.00 34.44           C  
ATOM    857  CD2 HIS A 104       8.094  14.938  -4.941  1.00 34.44           C  
ATOM    858  ND1 HIS A 104       8.000  12.898  -4.152  1.00 34.44           N  
ATOM    859  CE1 HIS A 104       8.055  12.805  -5.473  1.00 34.44           C  
ATOM    860  NE2 HIS A 104       8.117  14.031  -5.973  1.00 34.44           N  
ATOM    861  N   VAL A 105      10.469  15.906  -1.258  1.00 33.34           N  
ATOM    862  CA  VAL A 105      11.719  16.625  -1.489  1.00 33.34           C  
ATOM    863  C   VAL A 105      12.875  15.891  -0.828  1.00 33.34           C  
ATOM    864  CB  VAL A 105      11.633  18.078  -0.959  1.00 33.34           C  
ATOM    865  O   VAL A 105      13.969  15.812  -1.389  1.00 33.34           O  
ATOM    866  CG1 VAL A 105      13.016  18.734  -0.977  1.00 33.34           C  
ATOM    867  CG2 VAL A 105      10.641  18.891  -1.782  1.00 33.34           C  
ATOM    868  N   LEU A 106      12.508  15.500   0.354  1.00 31.00           N  
ATOM    869  CA  LEU A 106      13.586  14.867   1.102  1.00 31.00           C  
ATOM    870  C   LEU A 106      13.773  13.422   0.669  1.00 31.00           C  
ATOM    871  CB  LEU A 106      13.305  14.938   2.605  1.00 31.00           C  
ATOM    872  O   LEU A 106      14.617  12.703   1.221  1.00 31.00           O  
ATOM    873  CG  LEU A 106      13.492  16.297   3.271  1.00 31.00           C  
ATOM    874  CD1 LEU A 106      12.812  16.312   4.637  1.00 31.00           C  
ATOM    875  CD2 LEU A 106      14.969  16.641   3.396  1.00 31.00           C  
ATOM    876  N   TYR A 107      13.336  12.984  -0.641  1.00 30.61           N  
ATOM    877  CA  TYR A 107      13.492  11.664  -1.246  1.00 30.61           C  
ATOM    878  C   TYR A 107      13.148  10.562  -0.248  1.00 30.61           C  
ATOM    879  CB  TYR A 107      14.914  11.484  -1.770  1.00 30.61           C  
ATOM    880  O   TYR A 107      13.891   9.586  -0.123  1.00 30.61           O  
ATOM    881  CG  TYR A 107      15.164  12.141  -3.104  1.00 30.61           C  
ATOM    882  CD1 TYR A 107      14.820  11.508  -4.293  1.00 30.61           C  
ATOM    883  CD2 TYR A 107      15.750  13.406  -3.174  1.00 30.61           C  
ATOM    884  CE1 TYR A 107      15.047  12.117  -5.523  1.00 30.61           C  
ATOM    885  CE2 TYR A 107      15.984  14.016  -4.398  1.00 30.61           C  
ATOM    886  OH  TYR A 107      15.859  13.969  -6.781  1.00 30.61           O  
ATOM    887  CZ  TYR A 107      15.633  13.367  -5.566  1.00 30.61           C  
ATOM    888  N   ILE A 108      12.203  11.008   0.782  1.00 30.00           N  
ATOM    889  CA  ILE A 108      11.844   9.953   1.723  1.00 30.00           C  
ATOM    890  C   ILE A 108      10.602   9.219   1.222  1.00 30.00           C  
ATOM    891  CB  ILE A 108      11.594  10.516   3.139  1.00 30.00           C  
ATOM    892  O   ILE A 108       9.500   9.758   1.254  1.00 30.00           O  
ATOM    893  CG1 ILE A 108      12.828  11.281   3.631  1.00 30.00           C  
ATOM    894  CG2 ILE A 108      11.227   9.398   4.113  1.00 30.00           C  
ATOM    895  CD1 ILE A 108      12.625  11.992   4.965  1.00 30.00           C  
ATOM    896  N   ASP A 109      10.469   8.172   0.235  1.00 34.53           N  
ATOM    897  CA  ASP A 109       9.469   7.445  -0.543  1.00 34.53           C  
ATOM    898  C   ASP A 109       8.344   6.930   0.353  1.00 34.53           C  
ATOM    899  CB  ASP A 109      10.109   6.285  -1.301  1.00 34.53           C  
ATOM    900  O   ASP A 109       7.164   7.109   0.043  1.00 34.53           O  
ATOM    901  CG  ASP A 109      10.250   6.555  -2.789  1.00 34.53           C  
ATOM    902  OD1 ASP A 109       9.586   7.469  -3.311  1.00 34.53           O  
ATOM    903  OD2 ASP A 109      11.039   5.840  -3.447  1.00 34.53           O  
ATOM    904  N   PRO A 110       8.586   6.188   1.488  1.00 32.38           N  
ATOM    905  CA  PRO A 110       7.523   5.602   2.312  1.00 32.38           C  
ATOM    906  C   PRO A 110       6.633   6.656   2.965  1.00 32.38           C  
ATOM    907  CB  PRO A 110       8.297   4.809   3.371  1.00 32.38           C  
ATOM    908  O   PRO A 110       5.434   6.434   3.145  1.00 32.38           O  
ATOM    909  CG  PRO A 110       9.734   5.090   3.082  1.00 32.38           C  
ATOM    910  CD  PRO A 110       9.812   6.008   1.898  1.00 32.38           C  
ATOM    911  N   CYS A 111       7.203   7.820   3.199  1.00 32.91           N  
ATOM    912  CA  CYS A 111       6.477   8.906   3.850  1.00 32.91           C  
ATOM    913  C   CYS A 111       5.430   9.500   2.914  1.00 32.91           C  
ATOM    914  CB  CYS A 111       7.441  10.000   4.309  1.00 32.91           C  
ATOM    915  O   CYS A 111       4.355   9.906   3.357  1.00 32.91           O  
ATOM    916  SG  CYS A 111       8.203   9.672   5.910  1.00 32.91           S  
ATOM    917  N   GLN A 112       5.664   9.383   1.629  1.00 32.25           N  
ATOM    918  CA  GLN A 112       4.719   9.906   0.649  1.00 32.25           C  
ATOM    919  C   GLN A 112       3.406   9.133   0.677  1.00 32.25           C  
ATOM    920  CB  GLN A 112       5.324   9.867  -0.755  1.00 32.25           C  
ATOM    921  O   GLN A 112       2.328   9.727   0.603  1.00 32.25           O  
ATOM    922  CG  GLN A 112       6.059  11.141  -1.147  1.00 32.25           C  
ATOM    923  CD  GLN A 112       6.531  11.133  -2.588  1.00 32.25           C  
ATOM    924  NE2 GLN A 112       7.035  12.266  -3.059  1.00 32.25           N  
ATOM    925  OE1 GLN A 112       6.445  10.109  -3.273  1.00 32.25           O  
ATOM    926  N   ASN A 113       3.559   7.883   0.757  1.00 34.69           N  
ATOM    927  CA  ASN A 113       2.344   7.074   0.745  1.00 34.69           C  
ATOM    928  C   ASN A 113       1.512   7.293   2.006  1.00 34.69           C  
ATOM    929  CB  ASN A 113       2.686   5.590   0.586  1.00 34.69           C  
ATOM    930  O   ASN A 113       0.282   7.340   1.943  1.00 34.69           O  
ATOM    931  CG  ASN A 113       3.055   5.227  -0.838  1.00 34.69           C  
ATOM    932  ND2 ASN A 113       3.701   4.078  -1.008  1.00 34.69           N  
ATOM    933  OD1 ASN A 113       2.764   5.969  -1.778  1.00 34.69           O  
ATOM    934  N   MET A 114       2.256   7.449   3.111  1.00 33.81           N  
ATOM    935  CA  MET A 114       1.564   7.719   4.371  1.00 33.81           C  
ATOM    936  C   MET A 114       0.833   9.055   4.312  1.00 33.81           C  
ATOM    937  CB  MET A 114       2.553   7.711   5.539  1.00 33.81           C  
ATOM    938  O   MET A 114      -0.315   9.156   4.750  1.00 33.81           O  
ATOM    939  CG  MET A 114       1.893   7.539   6.895  1.00 33.81           C  
ATOM    940  SD  MET A 114       3.104   7.578   8.273  1.00 33.81           S  
ATOM    941  CE  MET A 114       2.760   9.227   8.953  1.00 33.81           C  
ATOM    942  N   LEU A 115       1.509   9.852   3.717  1.00 33.78           N  
ATOM    943  CA  LEU A 115       0.939  11.195   3.627  1.00 33.78           C  
ATOM    944  C   LEU A 115      -0.234  11.219   2.652  1.00 33.78           C  
ATOM    945  CB  LEU A 115       2.006  12.195   3.188  1.00 33.78           C  
ATOM    946  O   LEU A 115      -1.233  11.898   2.898  1.00 33.78           O  
ATOM    947  CG  LEU A 115       2.879  12.789   4.297  1.00 33.78           C  
ATOM    948  CD1 LEU A 115       4.195  13.297   3.719  1.00 33.78           C  
ATOM    949  CD2 LEU A 115       2.141  13.906   5.020  1.00 33.78           C  
ATOM    950  N   LEU A 116      -0.096  10.406   1.647  1.00 35.50           N  
ATOM    951  CA  LEU A 116      -1.217  10.289   0.720  1.00 35.50           C  
ATOM    952  C   LEU A 116      -2.412   9.625   1.392  1.00 35.50           C  
ATOM    953  CB  LEU A 116      -0.805   9.492  -0.521  1.00 35.50           C  
ATOM    954  O   LEU A 116      -3.555  10.039   1.187  1.00 35.50           O  
ATOM    955  CG  LEU A 116      -0.503  10.305  -1.780  1.00 35.50           C  
ATOM    956  CD1 LEU A 116       0.634   9.664  -2.566  1.00 35.50           C  
ATOM    957  CD2 LEU A 116      -1.752  10.438  -2.645  1.00 35.50           C  
ATOM    958  N   SER A 117      -2.170   8.641   2.170  1.00 33.47           N  
ATOM    959  CA  SER A 117      -3.246   7.988   2.912  1.00 33.47           C  
ATOM    960  C   SER A 117      -3.885   8.945   3.912  1.00 33.47           C  
ATOM    961  CB  SER A 117      -2.721   6.750   3.641  1.00 33.47           C  
ATOM    962  O   SER A 117      -5.105   8.961   4.070  1.00 33.47           O  
ATOM    963  OG  SER A 117      -2.402   7.055   4.988  1.00 33.47           O  
ATOM    964  N   LEU A 118      -3.094   9.695   4.523  1.00 34.66           N  
ATOM    965  CA  LEU A 118      -3.596  10.695   5.465  1.00 34.66           C  
ATOM    966  C   LEU A 118      -4.406  11.766   4.742  1.00 34.66           C  
ATOM    967  CB  LEU A 118      -2.438  11.336   6.230  1.00 34.66           C  
ATOM    968  O   LEU A 118      -5.434  12.219   5.250  1.00 34.66           O  
ATOM    969  CG  LEU A 118      -2.588  11.414   7.750  1.00 34.66           C  
ATOM    970  CD1 LEU A 118      -1.442  10.672   8.430  1.00 34.66           C  
ATOM    971  CD2 LEU A 118      -2.641  12.859   8.219  1.00 34.66           C  
ATOM    972  N   ASN A 119      -4.008  12.078   3.609  1.00 35.91           N  
ATOM    973  CA  ASN A 119      -4.754  13.039   2.803  1.00 35.91           C  
ATOM    974  C   ASN A 119      -6.125  12.492   2.408  1.00 35.91           C  
ATOM    975  CB  ASN A 119      -3.959  13.430   1.555  1.00 35.91           C  
ATOM    976  O   ASN A 119      -7.121  13.211   2.441  1.00 35.91           O  
ATOM    977  CG  ASN A 119      -3.758  14.922   1.434  1.00 35.91           C  
ATOM    978  ND2 ASN A 119      -2.951  15.336   0.463  1.00 35.91           N  
ATOM    979  OD1 ASN A 119      -4.320  15.703   2.207  1.00 35.91           O  
ATOM    980  N   SER A 120      -6.000  11.258   1.997  1.00 33.22           N  
ATOM    981  CA  SER A 120      -7.270  10.648   1.603  1.00 33.22           C  
ATOM    982  C   SER A 120      -8.234  10.570   2.779  1.00 33.22           C  
ATOM    983  CB  SER A 120      -7.035   9.250   1.030  1.00 33.22           C  
ATOM    984  O   SER A 120      -9.430  10.812   2.623  1.00 33.22           O  
ATOM    985  OG  SER A 120      -7.082   8.273   2.055  1.00 33.22           O  
ATOM    986  N   ALA A 121      -7.699  10.219   3.854  1.00 37.03           N  
ATOM    987  CA  ALA A 121      -8.531  10.156   5.055  1.00 37.03           C  
ATOM    988  C   ALA A 121      -9.078  11.531   5.418  1.00 37.03           C  
ATOM    989  CB  ALA A 121      -7.730   9.578   6.223  1.00 37.03           C  
ATOM    990  O   ALA A 121     -10.250  11.672   5.762  1.00 37.03           O  
ATOM    991  N   LEU A 122      -8.227  12.438   5.348  1.00 35.34           N  
ATOM    992  CA  LEU A 122      -8.641  13.797   5.695  1.00 35.34           C  
ATOM    993  C   LEU A 122      -9.672  14.320   4.707  1.00 35.34           C  
ATOM    994  CB  LEU A 122      -7.426  14.734   5.723  1.00 35.34           C  
ATOM    995  O   LEU A 122     -10.641  14.977   5.102  1.00 35.34           O  
ATOM    996  CG  LEU A 122      -6.766  14.945   7.086  1.00 35.34           C  
ATOM    997  CD1 LEU A 122      -5.270  15.180   6.918  1.00 35.34           C  
ATOM    998  CD2 LEU A 122      -7.414  16.109   7.816  1.00 35.34           C  
ATOM    999  N   PHE A 123      -9.539  13.984   3.451  1.00 40.44           N  
ATOM   1000  CA  PHE A 123     -10.516  14.383   2.441  1.00 40.44           C  
ATOM   1001  C   PHE A 123     -11.867  13.719   2.707  1.00 40.44           C  
ATOM   1002  CB  PHE A 123     -10.023  14.016   1.039  1.00 40.44           C  
ATOM   1003  O   PHE A 123     -12.906  14.359   2.590  1.00 40.44           O  
ATOM   1004  CG  PHE A 123     -10.781  14.688  -0.070  1.00 40.44           C  
ATOM   1005  CD1 PHE A 123     -11.781  14.016  -0.759  1.00 40.44           C  
ATOM   1006  CD2 PHE A 123     -10.492  16.000  -0.423  1.00 40.44           C  
ATOM   1007  CE1 PHE A 123     -12.484  14.641  -1.786  1.00 40.44           C  
ATOM   1008  CE2 PHE A 123     -11.188  16.641  -1.448  1.00 40.44           C  
ATOM   1009  CZ  PHE A 123     -12.188  15.953  -2.129  1.00 40.44           C  
ATOM   1010  N   SER A 124     -11.820  12.508   3.023  1.00 35.78           N  
ATOM   1011  CA  SER A 124     -13.055  11.781   3.318  1.00 35.78           C  
ATOM   1012  C   SER A 124     -13.766  12.383   4.527  1.00 35.78           C  
ATOM   1013  CB  SER A 124     -12.766  10.305   3.568  1.00 35.78           C  
ATOM   1014  O   SER A 124     -15.000  12.492   4.535  1.00 35.78           O  
ATOM   1015  OG  SER A 124     -13.922   9.516   3.350  1.00 35.78           O  
ATOM   1016  N   LEU A 125     -12.977  12.719   5.402  1.00 36.53           N  
ATOM   1017  CA  LEU A 125     -13.531  13.344   6.602  1.00 36.53           C  
ATOM   1018  C   LEU A 125     -14.188  14.680   6.266  1.00 36.53           C  
ATOM   1019  CB  LEU A 125     -12.438  13.547   7.652  1.00 36.53           C  
ATOM   1020  O   LEU A 125     -15.266  14.992   6.781  1.00 36.53           O  
ATOM   1021  CG  LEU A 125     -12.469  12.609   8.859  1.00 36.53           C  
ATOM   1022  CD1 LEU A 125     -11.055  12.234   9.281  1.00 36.53           C  
ATOM   1023  CD2 LEU A 125     -13.227  13.250  10.016  1.00 36.53           C  
ATOM   1024  N   LEU A 126     -13.516  15.367   5.512  1.00 36.28           N  
ATOM   1025  CA  LEU A 126     -14.062  16.656   5.102  1.00 36.28           C  
ATOM   1026  C   LEU A 126     -15.375  16.484   4.344  1.00 36.28           C  
ATOM   1027  CB  LEU A 126     -13.055  17.422   4.230  1.00 36.28           C  
ATOM   1028  O   LEU A 126     -16.328  17.234   4.555  1.00 36.28           O  
ATOM   1029  CG  LEU A 126     -12.336  18.594   4.891  1.00 36.28           C  
ATOM   1030  CD1 LEU A 126     -10.867  18.609   4.473  1.00 36.28           C  
ATOM   1031  CD2 LEU A 126     -13.016  19.906   4.531  1.00 36.28           C  
ATOM   1032  N   LEU A 127     -15.430  15.469   3.535  1.00 37.97           N  
ATOM   1033  CA  LEU A 127     -16.625  15.219   2.740  1.00 37.97           C  
ATOM   1034  C   LEU A 127     -17.797  14.797   3.629  1.00 37.97           C  
ATOM   1035  CB  LEU A 127     -16.359  14.141   1.688  1.00 37.97           C  
ATOM   1036  O   LEU A 127     -18.922  15.234   3.424  1.00 37.97           O  
ATOM   1037  CG  LEU A 127     -16.062  14.633   0.270  1.00 37.97           C  
ATOM   1038  CD1 LEU A 127     -15.062  13.711  -0.416  1.00 37.97           C  
ATOM   1039  CD2 LEU A 127     -17.359  14.719  -0.539  1.00 37.97           C  
ATOM   1040  N   ASN A 128     -17.578  13.922   4.492  1.00 36.09           N  
ATOM   1041  CA  ASN A 128     -18.625  13.445   5.398  1.00 36.09           C  
ATOM   1042  C   ASN A 128     -19.188  14.578   6.242  1.00 36.09           C  
ATOM   1043  CB  ASN A 128     -18.094  12.328   6.297  1.00 36.09           C  
ATOM   1044  O   ASN A 128     -20.391  14.633   6.496  1.00 36.09           O  
ATOM   1045  CG  ASN A 128     -18.312  10.953   5.715  1.00 36.09           C  
ATOM   1046  ND2 ASN A 128     -17.562   9.969   6.211  1.00 36.09           N  
ATOM   1047  OD1 ASN A 128     -19.156  10.766   4.832  1.00 36.09           O  
ATOM   1048  N   TYR A 129     -18.281  15.344   6.770  1.00 33.41           N  
ATOM   1049  CA  TYR A 129     -18.719  16.500   7.539  1.00 33.41           C  
ATOM   1050  C   TYR A 129     -19.688  17.359   6.727  1.00 33.41           C  
ATOM   1051  CB  TYR A 129     -17.516  17.344   7.984  1.00 33.41           C  
ATOM   1052  O   TYR A 129     -20.719  17.781   7.234  1.00 33.41           O  
ATOM   1053  CG  TYR A 129     -17.891  18.562   8.781  1.00 33.41           C  
ATOM   1054  CD1 TYR A 129     -17.984  19.812   8.172  1.00 33.41           C  
ATOM   1055  CD2 TYR A 129     -18.172  18.484  10.141  1.00 33.41           C  
ATOM   1056  CE1 TYR A 129     -18.328  20.953   8.898  1.00 33.41           C  
ATOM   1057  CE2 TYR A 129     -18.516  19.609  10.875  1.00 33.41           C  
ATOM   1058  OH  TYR A 129     -18.938  21.953  10.977  1.00 33.41           O  
ATOM   1059  CZ  TYR A 129     -18.594  20.828  10.250  1.00 33.41           C  
ATOM   1060  N   TYR A 130     -19.344  17.531   5.512  1.00 34.00           N  
ATOM   1061  CA  TYR A 130     -20.203  18.359   4.676  1.00 34.00           C  
ATOM   1062  C   TYR A 130     -21.547  17.672   4.426  1.00 34.00           C  
ATOM   1063  CB  TYR A 130     -19.516  18.672   3.344  1.00 34.00           C  
ATOM   1064  O   TYR A 130     -22.578  18.328   4.371  1.00 34.00           O  
ATOM   1065  CG  TYR A 130     -18.547  19.812   3.416  1.00 34.00           C  
ATOM   1066  CD1 TYR A 130     -18.984  21.125   3.586  1.00 34.00           C  
ATOM   1067  CD2 TYR A 130     -17.172  19.594   3.314  1.00 34.00           C  
ATOM   1068  CE1 TYR A 130     -18.078  22.188   3.652  1.00 34.00           C  
ATOM   1069  CE2 TYR A 130     -16.266  20.641   3.381  1.00 34.00           C  
ATOM   1070  OH  TYR A 130     -15.836  22.984   3.613  1.00 34.00           O  
ATOM   1071  CZ  TYR A 130     -16.734  21.938   3.549  1.00 34.00           C  
ATOM   1072  N   GLU A 131     -21.547  16.375   4.230  1.00 35.56           N  
ATOM   1073  CA  GLU A 131     -22.797  15.641   4.023  1.00 35.56           C  
ATOM   1074  C   GLU A 131     -23.703  15.734   5.238  1.00 35.56           C  
ATOM   1075  CB  GLU A 131     -22.484  14.172   3.709  1.00 35.56           C  
ATOM   1076  O   GLU A 131     -24.922  15.914   5.094  1.00 35.56           O  
ATOM   1077  CG  GLU A 131     -23.438  13.547   2.695  1.00 35.56           C  
ATOM   1078  CD  GLU A 131     -23.094  12.102   2.363  1.00 35.56           C  
ATOM   1079  OE1 GLU A 131     -23.828  11.477   1.558  1.00 35.56           O  
ATOM   1080  OE2 GLU A 131     -22.094  11.594   2.916  1.00 35.56           O  
ATOM   1081  N   SER A 132     -23.219  15.469   6.461  1.00 32.16           N  
ATOM   1082  CA  SER A 132     -24.062  15.516   7.648  1.00 32.16           C  
ATOM   1083  C   SER A 132     -24.719  16.875   7.809  1.00 32.16           C  
ATOM   1084  CB  SER A 132     -23.250  15.180   8.898  1.00 32.16           C  
ATOM   1085  O   SER A 132     -25.781  17.000   8.422  1.00 32.16           O  
ATOM   1086  OG  SER A 132     -22.406  16.266   9.258  1.00 32.16           O  
ATOM   1087  N   ARG A 133     -23.969  18.000   7.570  1.00 33.19           N  
ATOM   1088  CA  ARG A 133     -24.594  19.297   7.742  1.00 33.19           C  
ATOM   1089  C   ARG A 133     -25.484  19.641   6.547  1.00 33.19           C  
ATOM   1090  CB  ARG A 133     -23.531  20.391   7.938  1.00 33.19           C  
ATOM   1091  O   ARG A 133     -25.953  20.781   6.426  1.00 33.19           O  
ATOM   1092  CG  ARG A 133     -22.953  20.438   9.336  1.00 33.19           C  
ATOM   1093  CD  ARG A 133     -22.656  21.859   9.781  1.00 33.19           C  
ATOM   1094  NE  ARG A 133     -22.141  21.906  11.148  1.00 33.19           N  
ATOM   1095  NH1 ARG A 133     -22.000  24.219  11.242  1.00 33.19           N  
ATOM   1096  NH2 ARG A 133     -21.375  22.953  13.047  1.00 33.19           N  
ATOM   1097  CZ  ARG A 133     -21.844  23.031  11.805  1.00 33.19           C  
ATOM   1098  N   GLY A 134     -26.062  18.703   5.961  1.00 34.06           N  
ATOM   1099  CA  GLY A 134     -26.938  19.000   4.840  1.00 34.06           C  
ATOM   1100  C   GLY A 134     -26.234  19.703   3.699  1.00 34.06           C  
ATOM   1101  O   GLY A 134     -26.875  20.234   2.793  1.00 34.06           O  
ATOM   1102  N   ALA A 135     -25.078  20.109   3.941  1.00 29.59           N  
ATOM   1103  CA  ALA A 135     -24.312  20.922   3.012  1.00 29.59           C  
ATOM   1104  C   ALA A 135     -23.625  20.062   1.956  1.00 29.59           C  
ATOM   1105  CB  ALA A 135     -23.266  21.750   3.766  1.00 29.59           C  
ATOM   1106  O   ALA A 135     -22.641  20.469   1.351  1.00 29.59           O  
ATOM   1107  N   ILE A 136     -24.078  18.844   1.844  1.00 32.41           N  
ATOM   1108  CA  ILE A 136     -23.578  17.984   0.783  1.00 32.41           C  
ATOM   1109  C   ILE A 136     -23.875  18.594  -0.578  1.00 32.41           C  
ATOM   1110  CB  ILE A 136     -24.172  16.562   0.869  1.00 32.41           C  
ATOM   1111  O   ILE A 136     -23.188  18.328  -1.562  1.00 32.41           O  
ATOM   1112  CG1 ILE A 136     -23.688  15.852   2.143  1.00 32.41           C  
ATOM   1113  CG2 ILE A 136     -23.812  15.742  -0.378  1.00 32.41           C  
ATOM   1114  CD1 ILE A 136     -24.328  14.484   2.365  1.00 32.41           C  
ATOM   1115  N   HIS A 137     -25.062  19.375  -0.640  1.00 29.20           N  
ATOM   1116  CA  HIS A 137     -25.531  19.969  -1.878  1.00 29.20           C  
ATOM   1117  C   HIS A 137     -24.453  20.828  -2.523  1.00 29.20           C  
ATOM   1118  CB  HIS A 137     -26.781  20.812  -1.615  1.00 29.20           C  
ATOM   1119  O   HIS A 137     -24.203  20.734  -3.727  1.00 29.20           O  
ATOM   1120  CG  HIS A 137     -27.938  20.469  -2.500  1.00 29.20           C  
ATOM   1121  CD2 HIS A 137     -29.156  19.969  -2.207  1.00 29.20           C  
ATOM   1122  ND1 HIS A 137     -27.891  20.609  -3.869  1.00 29.20           N  
ATOM   1123  CE1 HIS A 137     -29.047  20.234  -4.383  1.00 29.20           C  
ATOM   1124  NE2 HIS A 137     -29.844  19.828  -3.395  1.00 29.20           N  
ATOM   1125  N   PRO A 138     -23.922  21.766  -1.743  1.00 29.27           N  
ATOM   1126  CA  PRO A 138     -22.938  22.641  -2.400  1.00 29.27           C  
ATOM   1127  C   PRO A 138     -21.672  21.891  -2.791  1.00 29.27           C  
ATOM   1128  CB  PRO A 138     -22.641  23.703  -1.341  1.00 29.27           C  
ATOM   1129  O   PRO A 138     -21.047  22.219  -3.801  1.00 29.27           O  
ATOM   1130  CG  PRO A 138     -23.516  23.344  -0.180  1.00 29.27           C  
ATOM   1131  CD  PRO A 138     -24.203  22.031  -0.488  1.00 29.27           C  
ATOM   1132  N   LEU A 139     -21.359  20.812  -2.059  1.00 31.34           N  
ATOM   1133  CA  LEU A 139     -20.234  19.984  -2.475  1.00 31.34           C  
ATOM   1134  C   LEU A 139     -20.531  19.266  -3.779  1.00 31.34           C  
ATOM   1135  CB  LEU A 139     -19.875  18.984  -1.384  1.00 31.34           C  
ATOM   1136  O   LEU A 139     -19.672  19.156  -4.648  1.00 31.34           O  
ATOM   1137  CG  LEU A 139     -18.516  19.156  -0.707  1.00 31.34           C  
ATOM   1138  CD1 LEU A 139     -18.656  19.078   0.809  1.00 31.34           C  
ATOM   1139  CD2 LEU A 139     -17.531  18.109  -1.209  1.00 31.34           C  
ATOM   1140  N   MET A 140     -21.734  18.719  -3.846  1.00 29.88           N  
ATOM   1141  CA  MET A 140     -22.203  18.109  -5.090  1.00 29.88           C  
ATOM   1142  C   MET A 140     -22.297  19.141  -6.203  1.00 29.88           C  
ATOM   1143  CB  MET A 140     -23.562  17.438  -4.891  1.00 29.88           C  
ATOM   1144  O   MET A 140     -21.984  18.859  -7.355  1.00 29.88           O  
ATOM   1145  CG  MET A 140     -23.469  16.031  -4.309  1.00 29.88           C  
ATOM   1146  SD  MET A 140     -24.188  14.758  -5.418  1.00 29.88           S  
ATOM   1147  CE  MET A 140     -25.750  14.422  -4.543  1.00 29.88           C  
ATOM   1148  N   GLU A 141     -22.797  20.391  -5.883  1.00 30.98           N  
ATOM   1149  CA  GLU A 141     -22.844  21.500  -6.836  1.00 30.98           C  
ATOM   1150  C   GLU A 141     -21.422  21.938  -7.238  1.00 30.98           C  
ATOM   1151  CB  GLU A 141     -23.609  22.688  -6.254  1.00 30.98           C  
ATOM   1152  O   GLU A 141     -21.172  22.234  -8.406  1.00 30.98           O  
ATOM   1153  CG  GLU A 141     -24.984  22.891  -6.863  1.00 30.98           C  
ATOM   1154  CD  GLU A 141     -25.719  24.094  -6.305  1.00 30.98           C  
ATOM   1155  OE1 GLU A 141     -26.875  24.359  -6.734  1.00 30.98           O  
ATOM   1156  OE2 GLU A 141     -25.156  24.781  -5.430  1.00 30.98           O  
ATOM   1157  N   LEU A 142     -20.578  22.094  -6.273  1.00 28.69           N  
ATOM   1158  CA  LEU A 142     -19.172  22.406  -6.516  1.00 28.69           C  
ATOM   1159  C   LEU A 142     -18.500  21.297  -7.340  1.00 28.69           C  
ATOM   1160  CB  LEU A 142     -18.422  22.578  -5.191  1.00 28.69           C  
ATOM   1161  O   LEU A 142     -17.734  21.578  -8.250  1.00 28.69           O  
ATOM   1162  CG  LEU A 142     -18.000  24.016  -4.844  1.00 28.69           C  
ATOM   1163  CD1 LEU A 142     -18.281  24.297  -3.373  1.00 28.69           C  
ATOM   1164  CD2 LEU A 142     -16.516  24.234  -5.160  1.00 28.69           C  
ATOM   1165  N   VAL A 143     -18.719  20.141  -6.848  1.00 31.31           N  
ATOM   1166  CA  VAL A 143     -18.266  19.016  -7.648  1.00 31.31           C  
ATOM   1167  C   VAL A 143     -18.906  19.062  -9.031  1.00 31.31           C  
ATOM   1168  CB  VAL A 143     -18.594  17.672  -6.965  1.00 31.31           C  
ATOM   1169  O   VAL A 143     -18.250  18.766 -10.039  1.00 31.31           O  
ATOM   1170  CG1 VAL A 143     -18.312  16.500  -7.910  1.00 31.31           C  
ATOM   1171  CG2 VAL A 143     -17.797  17.516  -5.672  1.00 31.31           C  
ATOM   1172  N   GLN A 144     -20.125  19.375  -9.102  1.00 27.92           N  
ATOM   1173  CA  GLN A 144     -20.828  19.609 -10.359  1.00 27.92           C  
ATOM   1174  C   GLN A 144     -20.219  20.781 -11.133  1.00 27.92           C  
ATOM   1175  CB  GLN A 144     -22.312  19.891 -10.094  1.00 27.92           C  
ATOM   1176  O   GLN A 144     -20.094  20.719 -12.352  1.00 27.92           O  
ATOM   1177  CG  GLN A 144     -23.203  18.656 -10.250  1.00 27.92           C  
ATOM   1178  CD  GLN A 144     -24.672  18.984 -10.094  1.00 27.92           C  
ATOM   1179  NE2 GLN A 144     -25.531  17.984 -10.328  1.00 27.92           N  
ATOM   1180  OE1 GLN A 144     -25.047  20.109  -9.758  1.00 27.92           O  
ATOM   1181  N   THR A 145     -19.906  22.062 -10.438  1.00 26.45           N  
ATOM   1182  CA  THR A 145     -19.344  23.203 -11.133  1.00 26.45           C  
ATOM   1183  C   THR A 145     -17.859  22.984 -11.438  1.00 26.45           C  
ATOM   1184  CB  THR A 145     -19.500  24.500 -10.305  1.00 26.45           C  
ATOM   1185  O   THR A 145     -17.359  23.453 -12.469  1.00 26.45           O  
ATOM   1186  CG2 THR A 145     -20.453  25.484 -10.992  1.00 26.45           C  
ATOM   1187  OG1 THR A 145     -20.031  24.172  -9.016  1.00 26.45           O  
ATOM   1188  N   ALA A 146     -16.953  22.469 -10.523  1.00 29.41           N  
ATOM   1189  CA  ALA A 146     -15.539  22.250 -10.789  1.00 29.41           C  
ATOM   1190  C   ALA A 146     -15.336  21.047 -11.711  1.00 29.41           C  
ATOM   1191  CB  ALA A 146     -14.773  22.031  -9.477  1.00 29.41           C  
ATOM   1192  O   ALA A 146     -14.203  20.656 -11.984  1.00 29.41           O  
ATOM   1193  N   GLY A 147     -16.266  20.797 -12.633  1.00 28.72           N  
ATOM   1194  CA  GLY A 147     -16.234  19.688 -13.586  1.00 28.72           C  
ATOM   1195  C   GLY A 147     -15.797  18.375 -12.969  1.00 28.72           C  
ATOM   1196  O   GLY A 147     -15.539  17.406 -13.680  1.00 28.72           O  
ATOM   1197  N   LEU A 148     -15.266  18.516 -11.820  1.00 27.70           N  
ATOM   1198  CA  LEU A 148     -14.734  17.344 -11.141  1.00 27.70           C  
ATOM   1199  C   LEU A 148     -15.844  16.578 -10.430  1.00 27.70           C  
ATOM   1200  CB  LEU A 148     -13.656  17.750 -10.133  1.00 27.70           C  
ATOM   1201  O   LEU A 148     -15.578  15.617  -9.703  1.00 27.70           O  
ATOM   1202  CG  LEU A 148     -12.312  18.203 -10.719  1.00 27.70           C  
ATOM   1203  CD1 LEU A 148     -11.500  18.953  -9.672  1.00 27.70           C  
ATOM   1204  CD2 LEU A 148     -11.531  17.016 -11.258  1.00 27.70           C  
ATOM   1205  N   ARG A 149     -17.125  17.031 -10.539  1.00 30.36           N  
ATOM   1206  CA  ARG A 149     -18.359  16.484  -9.953  1.00 30.36           C  
ATOM   1207  C   ARG A 149     -18.422  14.969 -10.172  1.00 30.36           C  
ATOM   1208  CB  ARG A 149     -19.594  17.156 -10.555  1.00 30.36           C  
ATOM   1209  O   ARG A 149     -18.734  14.219  -9.242  1.00 30.36           O  
ATOM   1210  CG  ARG A 149     -20.750  17.281  -9.586  1.00 30.36           C  
ATOM   1211  CD  ARG A 149     -21.922  18.016 -10.203  1.00 30.36           C  
ATOM   1212  NE  ARG A 149     -23.062  18.078  -9.297  1.00 30.36           N  
ATOM   1213  NH1 ARG A 149     -24.453  19.172 -10.781  1.00 30.36           N  
ATOM   1214  NH2 ARG A 149     -25.219  18.625  -8.688  1.00 30.36           N  
ATOM   1215  CZ  ARG A 149     -24.250  18.625  -9.586  1.00 30.36           C  
ATOM   1216  N   PRO A 150     -18.203  14.625 -11.391  1.00 29.06           N  
ATOM   1217  CA  PRO A 150     -18.422  13.203 -11.633  1.00 29.06           C  
ATOM   1218  C   PRO A 150     -17.422  12.320 -10.898  1.00 29.06           C  
ATOM   1219  CB  PRO A 150     -18.250  13.070 -13.156  1.00 29.06           C  
ATOM   1220  O   PRO A 150     -17.781  11.250 -10.406  1.00 29.06           O  
ATOM   1221  CG  PRO A 150     -17.984  14.461 -13.625  1.00 29.06           C  
ATOM   1222  CD  PRO A 150     -17.906  15.367 -12.430  1.00 29.06           C  
ATOM   1223  N   THR A 151     -16.219  12.805 -10.797  1.00 26.98           N  
ATOM   1224  CA  THR A 151     -15.188  11.992 -10.172  1.00 26.98           C  
ATOM   1225  C   THR A 151     -15.375  11.945  -8.656  1.00 26.98           C  
ATOM   1226  CB  THR A 151     -13.781  12.523 -10.500  1.00 26.98           C  
ATOM   1227  O   THR A 151     -15.258  10.883  -8.047  1.00 26.98           O  
ATOM   1228  CG2 THR A 151     -12.742  11.406 -10.453  1.00 26.98           C  
ATOM   1229  OG1 THR A 151     -13.789  13.102 -11.812  1.00 26.98           O  
ATOM   1230  N   LEU A 152     -15.477  13.148  -8.125  1.00 29.28           N  
ATOM   1231  CA  LEU A 152     -15.742  13.203  -6.691  1.00 29.28           C  
ATOM   1232  C   LEU A 152     -17.109  12.602  -6.363  1.00 29.28           C  
ATOM   1233  CB  LEU A 152     -15.672  14.648  -6.188  1.00 29.28           C  
ATOM   1234  O   LEU A 152     -17.266  11.914  -5.355  1.00 29.28           O  
ATOM   1235  CG  LEU A 152     -14.375  15.055  -5.480  1.00 29.28           C  
ATOM   1236  CD1 LEU A 152     -14.000  16.484  -5.848  1.00 29.28           C  
ATOM   1237  CD2 LEU A 152     -14.516  14.898  -3.971  1.00 29.28           C  
ATOM   1238  N   CYS A 153     -18.125  12.930  -7.211  1.00 28.08           N  
ATOM   1239  CA  CYS A 153     -19.438  12.312  -7.066  1.00 28.08           C  
ATOM   1240  C   CYS A 153     -19.344  10.797  -7.223  1.00 28.08           C  
ATOM   1241  CB  CYS A 153     -20.406  12.883  -8.094  1.00 28.08           C  
ATOM   1242  O   CYS A 153     -20.016  10.055  -6.500  1.00 28.08           O  
ATOM   1243  SG  CYS A 153     -21.375  14.289  -7.484  1.00 28.08           S  
ATOM   1244  N   ALA A 154     -18.531  10.328  -8.164  1.00 30.72           N  
ATOM   1245  CA  ALA A 154     -18.312   8.906  -8.359  1.00 30.72           C  
ATOM   1246  C   ALA A 154     -17.562   8.297  -7.172  1.00 30.72           C  
ATOM   1247  CB  ALA A 154     -17.516   8.656  -9.648  1.00 30.72           C  
ATOM   1248  O   ALA A 154     -17.891   7.191  -6.727  1.00 30.72           O  
ATOM   1249  N   ALA A 155     -16.656   9.047  -6.730  1.00 30.64           N  
ATOM   1250  CA  ALA A 155     -15.961   8.578  -5.535  1.00 30.64           C  
ATOM   1251  C   ALA A 155     -16.875   8.633  -4.316  1.00 30.64           C  
ATOM   1252  CB  ALA A 155     -14.711   9.414  -5.289  1.00 30.64           C  
ATOM   1253  O   ALA A 155     -16.906   7.695  -3.510  1.00 30.64           O  
ATOM   1254  N   VAL A 156     -17.609   9.773  -4.238  1.00 31.08           N  
ATOM   1255  CA  VAL A 156     -18.609   9.898  -3.180  1.00 31.08           C  
ATOM   1256  C   VAL A 156     -19.750   8.922  -3.436  1.00 31.08           C  
ATOM   1257  CB  VAL A 156     -19.141  11.344  -3.070  1.00 31.08           C  
ATOM   1258  O   VAL A 156     -20.234   8.273  -2.510  1.00 31.08           O  
ATOM   1259  CG1 VAL A 156     -20.344  11.398  -2.131  1.00 31.08           C  
ATOM   1260  CG2 VAL A 156     -18.031  12.289  -2.594  1.00 31.08           C  
ATOM   1261  N   ARG A 157     -20.297   8.859  -4.727  1.00 29.89           N  
ATOM   1262  CA  ARG A 157     -21.375   7.934  -5.102  1.00 29.89           C  
ATOM   1263  C   ARG A 157     -20.938   6.488  -4.898  1.00 29.89           C  
ATOM   1264  CB  ARG A 157     -21.781   8.156  -6.555  1.00 29.89           C  
ATOM   1265  O   ARG A 157     -21.719   5.648  -4.461  1.00 29.89           O  
ATOM   1266  CG  ARG A 157     -23.125   8.852  -6.711  1.00 29.89           C  
ATOM   1267  CD  ARG A 157     -23.516   9.008  -8.172  1.00 29.89           C  
ATOM   1268  NE  ARG A 157     -24.781   9.719  -8.320  1.00 29.89           N  
ATOM   1269  NH1 ARG A 157     -24.766   9.695 -10.633  1.00 29.89           N  
ATOM   1270  NH2 ARG A 157     -26.500  10.680  -9.508  1.00 29.89           N  
ATOM   1271  CZ  ARG A 157     -25.344  10.031  -9.484  1.00 29.89           C  
ATOM   1272  N   PHE A 158     -19.703   6.199  -5.340  1.00 30.00           N  
ATOM   1273  CA  PHE A 158     -19.172   4.859  -5.117  1.00 30.00           C  
ATOM   1274  C   PHE A 158     -19.094   4.547  -3.629  1.00 30.00           C  
ATOM   1275  CB  PHE A 158     -17.781   4.719  -5.758  1.00 30.00           C  
ATOM   1276  O   PHE A 158     -19.422   3.434  -3.205  1.00 30.00           O  
ATOM   1277  CG  PHE A 158     -17.359   3.293  -5.977  1.00 30.00           C  
ATOM   1278  CD1 PHE A 158     -16.578   2.633  -5.035  1.00 30.00           C  
ATOM   1279  CD2 PHE A 158     -17.734   2.611  -7.129  1.00 30.00           C  
ATOM   1280  CE1 PHE A 158     -16.188   1.312  -5.234  1.00 30.00           C  
ATOM   1281  CE2 PHE A 158     -17.344   1.291  -7.332  1.00 30.00           C  
ATOM   1282  CZ  PHE A 158     -16.578   0.644  -6.387  1.00 30.00           C  
ATOM   1283  N   ASN A 159     -18.703   5.566  -2.963  1.00 27.97           N  
ATOM   1284  CA  ASN A 159     -18.703   5.348  -1.521  1.00 27.97           C  
ATOM   1285  C   ASN A 159     -20.125   5.398  -0.945  1.00 27.97           C  
ATOM   1286  CB  ASN A 159     -17.812   6.379  -0.824  1.00 27.97           C  
ATOM   1287  O   ASN A 159     -20.453   4.625  -0.046  1.00 27.97           O  
ATOM   1288  CG  ASN A 159     -16.391   5.891  -0.640  1.00 27.97           C  
ATOM   1289  ND2 ASN A 159     -15.484   6.812  -0.338  1.00 27.97           N  
ATOM   1290  OD1 ASN A 159     -16.109   4.699  -0.770  1.00 27.97           O  
ATOM   1291  N   CYS A 160     -20.844   6.477  -1.415  1.00 25.86           N  
ATOM   1292  CA  CYS A 160     -22.250   6.566  -1.006  1.00 25.86           C  
ATOM   1293  C   CYS A 160     -23.047   5.383  -1.527  1.00 25.86           C  
ATOM   1294  CB  CYS A 160     -22.875   7.871  -1.507  1.00 25.86           C  
ATOM   1295  O   CYS A 160     -23.969   4.902  -0.857  1.00 25.86           O  
ATOM   1296  SG  CYS A 160     -22.453   9.312  -0.495  1.00 25.86           S  
ATOM   1297  N   LEU A 161     -22.953   4.945  -2.824  1.00 26.31           N  
ATOM   1298  CA  LEU A 161     -23.688   3.770  -3.264  1.00 26.31           C  
ATOM   1299  C   LEU A 161     -23.406   2.574  -2.363  1.00 26.31           C  
ATOM   1300  CB  LEU A 161     -23.344   3.426  -4.715  1.00 26.31           C  
ATOM   1301  O   LEU A 161     -24.281   1.733  -2.139  1.00 26.31           O  
ATOM   1302  CG  LEU A 161     -24.078   4.223  -5.793  1.00 26.31           C  
ATOM   1303  CD1 LEU A 161     -23.328   4.156  -7.113  1.00 26.31           C  
ATOM   1304  CD2 LEU A 161     -25.500   3.705  -5.965  1.00 26.31           C  
ATOM   1305  N   ASN A 162     -22.281   2.363  -1.864  1.00 26.34           N  
ATOM   1306  CA  ASN A 162     -22.156   1.317  -0.855  1.00 26.34           C  
ATOM   1307  C   ASN A 162     -22.828   1.719   0.456  1.00 26.34           C  
ATOM   1308  CB  ASN A 162     -20.688   0.977  -0.619  1.00 26.34           C  
ATOM   1309  O   ASN A 162     -23.312   0.863   1.201  1.00 26.34           O  
ATOM   1310  CG  ASN A 162     -20.141   0.013  -1.652  1.00 26.34           C  
ATOM   1311  ND2 ASN A 162     -18.812  -0.066  -1.745  1.00 26.34           N  
ATOM   1312  OD1 ASN A 162     -20.891  -0.654  -2.361  1.00 26.34           O  
ATOM   1313  N   SER A 163     -22.797   3.080   0.730  1.00 24.92           N  
ATOM   1314  CA  SER A 163     -23.641   3.436   1.874  1.00 24.92           C  
ATOM   1315  C   SER A 163     -25.078   3.703   1.446  1.00 24.92           C  
ATOM   1316  CB  SER A 163     -23.062   4.660   2.590  1.00 24.92           C  
ATOM   1317  O   SER A 163     -25.312   4.195   0.341  1.00 24.92           O  
ATOM   1318  OG  SER A 163     -23.281   5.836   1.827  1.00 24.92           O  
ATOM   1319  N   THR A 164     -26.078   2.811   1.523  1.00 24.53           N  
ATOM   1320  CA  THR A 164     -27.516   2.971   1.340  1.00 24.53           C  
ATOM   1321  C   THR A 164     -27.938   4.406   1.631  1.00 24.53           C  
ATOM   1322  CB  THR A 164     -28.297   2.006   2.244  1.00 24.53           C  
ATOM   1323  O   THR A 164     -29.125   4.684   1.816  1.00 24.53           O  
ATOM   1324  CG2 THR A 164     -28.328   0.599   1.658  1.00 24.53           C  
ATOM   1325  OG1 THR A 164     -27.688   1.963   3.539  1.00 24.53           O  
ATOM   1326  N   ALA A 165     -27.266   5.312   2.008  1.00 27.05           N  
ATOM   1327  CA  ALA A 165     -27.984   6.523   2.408  1.00 27.05           C  
ATOM   1328  C   ALA A 165     -28.812   7.078   1.254  1.00 27.05           C  
ATOM   1329  CB  ALA A 165     -27.000   7.578   2.904  1.00 27.05           C  
ATOM   1330  O   ALA A 165     -28.406   6.988   0.091  1.00 27.05           O  
ATOM   1331  N   HIS A 166     -30.234   6.980   1.350  1.00 24.22           N  
ATOM   1332  CA  HIS A 166     -31.391   7.492   0.623  1.00 24.22           C  
ATOM   1333  C   HIS A 166     -31.047   8.781  -0.114  1.00 24.22           C  
ATOM   1334  CB  HIS A 166     -32.562   7.727   1.578  1.00 24.22           C  
ATOM   1335  O   HIS A 166     -30.641   9.773   0.507  1.00 24.22           O  
ATOM   1336  CG  HIS A 166     -33.750   6.852   1.303  1.00 24.22           C  
ATOM   1337  CD2 HIS A 166     -34.375   5.953   2.086  1.00 24.22           C  
ATOM   1338  ND1 HIS A 166     -34.375   6.840   0.088  1.00 24.22           N  
ATOM   1339  CE1 HIS A 166     -35.375   5.973   0.137  1.00 24.22           C  
ATOM   1340  NE2 HIS A 166     -35.406   5.422   1.338  1.00 24.22           N  
ATOM   1341  N   ILE A 167     -30.719   8.648  -1.223  1.00 25.31           N  
ATOM   1342  CA  ILE A 167     -30.625   9.797  -2.111  1.00 25.31           C  
ATOM   1343  C   ILE A 167     -31.984  10.469  -2.244  1.00 25.31           C  
ATOM   1344  CB  ILE A 167     -30.078   9.398  -3.502  1.00 25.31           C  
ATOM   1345  O   ILE A 167     -32.938   9.844  -2.705  1.00 25.31           O  
ATOM   1346  CG1 ILE A 167     -28.703   8.750  -3.373  1.00 25.31           C  
ATOM   1347  CG2 ILE A 167     -30.047  10.609  -4.438  1.00 25.31           C  
ATOM   1348  CD1 ILE A 167     -28.141   8.219  -4.684  1.00 25.31           C  
ATOM   1349  N   ASP A 168     -32.406  11.297  -1.320  1.00 25.56           N  
ATOM   1350  CA  ASP A 168     -33.688  11.992  -1.416  1.00 25.56           C  
ATOM   1351  C   ASP A 168     -33.906  12.539  -2.824  1.00 25.56           C  
ATOM   1352  CB  ASP A 168     -33.750  13.133  -0.395  1.00 25.56           C  
ATOM   1353  O   ASP A 168     -33.062  13.242  -3.367  1.00 25.56           O  
ATOM   1354  CG  ASP A 168     -35.156  13.352   0.149  1.00 25.56           C  
ATOM   1355  OD1 ASP A 168     -36.125  12.891  -0.476  1.00 25.56           O  
ATOM   1356  OD2 ASP A 168     -35.281  14.000   1.212  1.00 25.56           O  
ATOM   1357  N   PRO A 169     -34.812  11.969  -3.596  1.00 25.69           N  
ATOM   1358  CA  PRO A 169     -35.312  12.352  -4.930  1.00 25.69           C  
ATOM   1359  C   PRO A 169     -35.500  13.859  -5.078  1.00 25.69           C  
ATOM   1360  CB  PRO A 169     -36.625  11.617  -5.055  1.00 25.69           C  
ATOM   1361  O   PRO A 169     -35.500  14.375  -6.195  1.00 25.69           O  
ATOM   1362  CG  PRO A 169     -36.938  11.133  -3.670  1.00 25.69           C  
ATOM   1363  CD  PRO A 169     -35.750  11.438  -2.793  1.00 25.69           C  
ATOM   1364  N   SER A 170     -35.812  14.594  -3.980  1.00 24.44           N  
ATOM   1365  CA  SER A 170     -36.250  15.984  -4.078  1.00 24.44           C  
ATOM   1366  C   SER A 170     -35.125  16.891  -4.559  1.00 24.44           C  
ATOM   1367  CB  SER A 170     -36.781  16.484  -2.727  1.00 24.44           C  
ATOM   1368  O   SER A 170     -35.375  18.047  -4.898  1.00 24.44           O  
ATOM   1369  OG  SER A 170     -35.750  16.422  -1.745  1.00 24.44           O  
ATOM   1370  N   VAL A 171     -34.031  16.422  -4.504  1.00 25.67           N  
ATOM   1371  CA  VAL A 171     -32.906  17.266  -4.852  1.00 25.67           C  
ATOM   1372  C   VAL A 171     -32.688  17.281  -6.367  1.00 25.67           C  
ATOM   1373  CB  VAL A 171     -31.594  16.797  -4.152  1.00 25.67           C  
ATOM   1374  O   VAL A 171     -31.906  18.062  -6.895  1.00 25.67           O  
ATOM   1375  CG1 VAL A 171     -30.422  17.703  -4.535  1.00 25.67           C  
ATOM   1376  CG2 VAL A 171     -31.781  16.781  -2.639  1.00 25.67           C  
ATOM   1377  N   GLU A 172     -33.219  16.438  -7.086  1.00 21.59           N  
ATOM   1378  CA  GLU A 172     -33.344  16.531  -8.539  1.00 21.59           C  
ATOM   1379  C   GLU A 172     -34.250  17.672  -8.938  1.00 21.59           C  
ATOM   1380  CB  GLU A 172     -33.844  15.203  -9.117  1.00 21.59           C  
ATOM   1381  O   GLU A 172     -34.281  18.078 -10.102  1.00 21.59           O  
ATOM   1382  CG  GLU A 172     -32.750  14.180  -9.367  1.00 21.59           C  
ATOM   1383  CD  GLU A 172     -33.219  12.938 -10.086  1.00 21.59           C  
ATOM   1384  OE1 GLU A 172     -32.406  12.086 -10.469  1.00 21.59           O  
ATOM   1385  OE2 GLU A 172     -34.469  12.812 -10.273  1.00 21.59           O  
ATOM   1386  N   ASN A 173     -35.281  18.047  -8.195  1.00 20.36           N  
ATOM   1387  CA  ASN A 173     -36.250  19.016  -8.641  1.00 20.36           C  
ATOM   1388  C   ASN A 173     -35.781  20.453  -8.406  1.00 20.36           C  
ATOM   1389  CB  ASN A 173     -37.594  18.781  -7.945  1.00 20.36           C  
ATOM   1390  O   ASN A 173     -35.500  20.828  -7.277  1.00 20.36           O  
ATOM   1391  CG  ASN A 173     -38.562  17.969  -8.797  1.00 20.36           C  
ATOM   1392  ND2 ASN A 173     -39.594  17.438  -8.164  1.00 20.36           N  
ATOM   1393  OD1 ASN A 173     -38.375  17.844 -10.008  1.00 20.36           O  
ATOM   1394  N   PRO A 174     -35.500  21.344  -9.477  1.00 20.62           N  
ATOM   1395  CA  PRO A 174     -35.906  22.719  -9.227  1.00 20.62           C  
ATOM   1396  C   PRO A 174     -37.375  22.828  -8.828  1.00 20.62           C  
ATOM   1397  CB  PRO A 174     -35.656  23.422 -10.562  1.00 20.62           C  
ATOM   1398  O   PRO A 174     -38.188  21.969  -9.195  1.00 20.62           O  
ATOM   1399  CG  PRO A 174     -35.531  22.312 -11.555  1.00 20.62           C  
ATOM   1400  CD  PRO A 174     -35.469  21.000 -10.812  1.00 20.62           C  
TER    1401      PRO A 174                                                      
ATOM   1402  N   MET B   1     -13.125   3.168  40.969  1.00 21.78           N  
ATOM   1403  CA  MET B   1     -12.266   4.152  40.344  1.00 21.78           C  
ATOM   1404  C   MET B   1     -13.086   5.102  39.469  1.00 21.78           C  
ATOM   1405  CB  MET B   1     -11.188   3.461  39.500  1.00 21.78           C  
ATOM   1406  O   MET B   1     -13.859   4.656  38.625  1.00 21.78           O  
ATOM   1407  CG  MET B   1      -9.914   3.158  40.250  1.00 21.78           C  
ATOM   1408  SD  MET B   1      -8.586   2.502  39.188  1.00 21.78           S  
ATOM   1409  CE  MET B   1      -7.816   1.305  40.312  1.00 21.78           C  
ATOM   1410  N   ARG B   2     -13.430   6.109  39.812  1.00 23.59           N  
ATOM   1411  CA  ARG B   2     -14.289   7.125  39.219  1.00 23.59           C  
ATOM   1412  C   ARG B   2     -13.609   7.785  38.031  1.00 23.59           C  
ATOM   1413  CB  ARG B   2     -14.664   8.188  40.281  1.00 23.59           C  
ATOM   1414  O   ARG B   2     -12.500   8.297  38.156  1.00 23.59           O  
ATOM   1415  CG  ARG B   2     -16.000   7.941  40.938  1.00 23.59           C  
ATOM   1416  CD  ARG B   2     -16.375   9.078  41.875  1.00 23.59           C  
ATOM   1417  NE  ARG B   2     -17.719   8.891  42.438  1.00 23.59           N  
ATOM   1418  NH1 ARG B   2     -17.719  10.875  43.625  1.00 23.59           N  
ATOM   1419  NH2 ARG B   2     -19.531   9.477  43.719  1.00 23.59           N  
ATOM   1420  CZ  ARG B   2     -18.312   9.750  43.281  1.00 23.59           C  
ATOM   1421  N   PHE B   3     -13.602   7.145  36.875  1.00 27.77           N  
ATOM   1422  CA  PHE B   3     -13.086   7.594  35.594  1.00 27.77           C  
ATOM   1423  C   PHE B   3     -13.508   9.031  35.312  1.00 27.77           C  
ATOM   1424  CB  PHE B   3     -13.562   6.676  34.469  1.00 27.77           C  
ATOM   1425  O   PHE B   3     -14.703   9.320  35.188  1.00 27.77           O  
ATOM   1426  CG  PHE B   3     -12.531   5.691  34.000  1.00 27.77           C  
ATOM   1427  CD1 PHE B   3     -11.641   6.023  32.969  1.00 27.77           C  
ATOM   1428  CD2 PHE B   3     -12.438   4.434  34.562  1.00 27.77           C  
ATOM   1429  CE1 PHE B   3     -10.680   5.117  32.531  1.00 27.77           C  
ATOM   1430  CE2 PHE B   3     -11.477   3.520  34.156  1.00 27.77           C  
ATOM   1431  CZ  PHE B   3     -10.602   3.861  33.125  1.00 27.77           C  
ATOM   1432  N   ASP B   4     -12.859   9.984  36.000  1.00 28.48           N  
ATOM   1433  CA  ASP B   4     -13.195  11.383  35.750  1.00 28.48           C  
ATOM   1434  C   ASP B   4     -13.047  11.711  34.250  1.00 28.48           C  
ATOM   1435  CB  ASP B   4     -12.312  12.305  36.594  1.00 28.48           C  
ATOM   1436  O   ASP B   4     -11.969  11.547  33.688  1.00 28.48           O  
ATOM   1437  CG  ASP B   4     -13.102  13.109  37.625  1.00 28.48           C  
ATOM   1438  OD1 ASP B   4     -14.344  13.211  37.500  1.00 28.48           O  
ATOM   1439  OD2 ASP B   4     -12.477  13.641  38.562  1.00 28.48           O  
ATOM   1440  N   PHE B   5     -13.961  11.750  33.344  1.00 33.53           N  
ATOM   1441  CA  PHE B   5     -14.211  12.000  31.922  1.00 33.53           C  
ATOM   1442  C   PHE B   5     -13.422  13.211  31.438  1.00 33.53           C  
ATOM   1443  CB  PHE B   5     -15.703  12.211  31.656  1.00 33.53           C  
ATOM   1444  O   PHE B   5     -12.953  13.234  30.297  1.00 33.53           O  
ATOM   1445  CG  PHE B   5     -16.359  11.102  30.891  1.00 33.53           C  
ATOM   1446  CD1 PHE B   5     -16.359  11.109  29.500  1.00 33.53           C  
ATOM   1447  CD2 PHE B   5     -16.953  10.039  31.547  1.00 33.53           C  
ATOM   1448  CE1 PHE B   5     -16.953  10.078  28.781  1.00 33.53           C  
ATOM   1449  CE2 PHE B   5     -17.562   9.000  30.828  1.00 33.53           C  
ATOM   1450  CZ  PHE B   5     -17.562   9.031  29.453  1.00 33.53           C  
ATOM   1451  N   GLN B   6     -13.172  14.133  32.344  1.00 31.84           N  
ATOM   1452  CA  GLN B   6     -12.453  15.359  32.062  1.00 31.84           C  
ATOM   1453  C   GLN B   6     -10.969  15.078  31.797  1.00 31.84           C  
ATOM   1454  CB  GLN B   6     -12.602  16.375  33.188  1.00 31.84           C  
ATOM   1455  O   GLN B   6     -10.383  15.617  30.859  1.00 31.84           O  
ATOM   1456  CG  GLN B   6     -13.648  17.438  32.906  1.00 31.84           C  
ATOM   1457  CD  GLN B   6     -13.688  18.516  34.000  1.00 31.84           C  
ATOM   1458  NE2 GLN B   6     -14.414  19.594  33.750  1.00 31.84           N  
ATOM   1459  OE1 GLN B   6     -13.062  18.375  35.062  1.00 31.84           O  
ATOM   1460  N   ASN B   7     -10.383  14.273  32.594  1.00 36.31           N  
ATOM   1461  CA  ASN B   7      -8.953  13.992  32.500  1.00 36.31           C  
ATOM   1462  C   ASN B   7      -8.625  13.117  31.297  1.00 36.31           C  
ATOM   1463  CB  ASN B   7      -8.461  13.320  33.812  1.00 36.31           C  
ATOM   1464  O   ASN B   7      -7.609  13.328  30.641  1.00 36.31           O  
ATOM   1465  CG  ASN B   7      -7.992  14.320  34.844  1.00 36.31           C  
ATOM   1466  ND2 ASN B   7      -7.809  13.852  36.062  1.00 36.31           N  
ATOM   1467  OD1 ASN B   7      -7.797  15.500  34.531  1.00 36.31           O  
ATOM   1468  N   LEU B   8      -9.570  12.266  30.922  1.00 35.34           N  
ATOM   1469  CA  LEU B   8      -9.367  11.414  29.750  1.00 35.34           C  
ATOM   1470  C   LEU B   8      -9.414  12.234  28.469  1.00 35.34           C  
ATOM   1471  CB  LEU B   8     -10.422  10.312  29.703  1.00 35.34           C  
ATOM   1472  O   LEU B   8      -8.609  12.023  27.562  1.00 35.34           O  
ATOM   1473  CG  LEU B   8     -10.047   9.047  28.922  1.00 35.34           C  
ATOM   1474  CD1 LEU B   8      -9.633   7.938  29.875  1.00 35.34           C  
ATOM   1475  CD2 LEU B   8     -11.219   8.602  28.047  1.00 35.34           C  
ATOM   1476  N   LYS B   9     -10.305  13.266  28.625  1.00 35.47           N  
ATOM   1477  CA  LYS B   9     -10.414  14.219  27.531  1.00 35.47           C  
ATOM   1478  C   LYS B   9      -9.086  14.930  27.297  1.00 35.47           C  
ATOM   1479  CB  LYS B   9     -11.516  15.242  27.812  1.00 35.47           C  
ATOM   1480  O   LYS B   9      -8.641  15.055  26.141  1.00 35.47           O  
ATOM   1481  CG  LYS B   9     -12.883  14.844  27.281  1.00 35.47           C  
ATOM   1482  CD  LYS B   9     -13.922  15.930  27.531  1.00 35.47           C  
ATOM   1483  CE  LYS B   9     -15.297  15.516  27.047  1.00 35.47           C  
ATOM   1484  NZ  LYS B   9     -16.312  16.594  27.234  1.00 35.47           N  
ATOM   1485  N   PHE B  10      -8.594  15.406  28.391  1.00 37.53           N  
ATOM   1486  CA  PHE B  10      -7.328  16.141  28.328  1.00 37.53           C  
ATOM   1487  C   PHE B  10      -6.203  15.227  27.844  1.00 37.53           C  
ATOM   1488  CB  PHE B  10      -6.977  16.719  29.703  1.00 37.53           C  
ATOM   1489  O   PHE B  10      -5.371  15.641  27.047  1.00 37.53           O  
ATOM   1490  CG  PHE B  10      -6.242  18.031  29.641  1.00 37.53           C  
ATOM   1491  CD1 PHE B  10      -4.859  18.062  29.531  1.00 37.53           C  
ATOM   1492  CD2 PHE B  10      -6.938  19.234  29.688  1.00 37.53           C  
ATOM   1493  CE1 PHE B  10      -4.176  19.281  29.469  1.00 37.53           C  
ATOM   1494  CE2 PHE B  10      -6.266  20.453  29.625  1.00 37.53           C  
ATOM   1495  CZ  PHE B  10      -4.883  20.469  29.516  1.00 37.53           C  
ATOM   1496  N   SER B  11      -6.375  13.984  28.078  1.00 35.59           N  
ATOM   1497  CA  SER B  11      -5.309  13.062  27.719  1.00 35.59           C  
ATOM   1498  C   SER B  11      -5.363  12.711  26.234  1.00 35.59           C  
ATOM   1499  CB  SER B  11      -5.391  11.781  28.562  1.00 35.59           C  
ATOM   1500  O   SER B  11      -4.328  12.648  25.562  1.00 35.59           O  
ATOM   1501  OG  SER B  11      -5.102  12.055  29.922  1.00 35.59           O  
ATOM   1502  N   MET B  12      -6.516  12.602  25.734  1.00 38.78           N  
ATOM   1503  CA  MET B  12      -6.652  12.242  24.328  1.00 38.78           C  
ATOM   1504  C   MET B  12      -6.246  13.398  23.422  1.00 38.78           C  
ATOM   1505  CB  MET B  12      -8.094  11.812  24.016  1.00 38.78           C  
ATOM   1506  O   MET B  12      -5.562  13.203  22.422  1.00 38.78           O  
ATOM   1507  CG  MET B  12      -8.422  10.398  24.453  1.00 38.78           C  
ATOM   1508  SD  MET B  12      -9.844   9.688  23.531  1.00 38.78           S  
ATOM   1509  CE  MET B  12     -11.203  10.156  24.641  1.00 38.78           C  
ATOM   1510  N   ILE B  13      -6.688  14.617  23.797  1.00 38.81           N  
ATOM   1511  CA  ILE B  13      -6.258  15.828  23.109  1.00 38.81           C  
ATOM   1512  C   ILE B  13      -4.734  15.930  23.141  1.00 38.81           C  
ATOM   1513  CB  ILE B  13      -6.898  17.094  23.719  1.00 38.81           C  
ATOM   1514  O   ILE B  13      -4.105  16.266  22.141  1.00 38.81           O  
ATOM   1515  CG1 ILE B  13      -8.406  17.125  23.422  1.00 38.81           C  
ATOM   1516  CG2 ILE B  13      -6.211  18.359  23.203  1.00 38.81           C  
ATOM   1517  CD1 ILE B  13      -9.164  18.172  24.219  1.00 38.81           C  
ATOM   1518  N   PHE B  14      -4.270  15.648  24.250  1.00 42.78           N  
ATOM   1519  CA  PHE B  14      -2.824  15.750  24.406  1.00 42.78           C  
ATOM   1520  C   PHE B  14      -2.105  14.727  23.531  1.00 42.78           C  
ATOM   1521  CB  PHE B  14      -2.428  15.562  25.875  1.00 42.78           C  
ATOM   1522  O   PHE B  14      -1.105  15.047  22.891  1.00 42.78           O  
ATOM   1523  CG  PHE B  14      -0.996  15.922  26.172  1.00 42.78           C  
ATOM   1524  CD1 PHE B  14      -0.009  14.938  26.172  1.00 42.78           C  
ATOM   1525  CD2 PHE B  14      -0.636  17.234  26.438  1.00 42.78           C  
ATOM   1526  CE1 PHE B  14       1.317  15.266  26.453  1.00 42.78           C  
ATOM   1527  CE2 PHE B  14       0.687  17.562  26.703  1.00 42.78           C  
ATOM   1528  CZ  PHE B  14       1.662  16.578  26.719  1.00 42.78           C  
ATOM   1529  N   ILE B  15      -2.732  13.641  23.328  1.00 40.62           N  
ATOM   1530  CA  ILE B  15      -2.123  12.602  22.516  1.00 40.62           C  
ATOM   1531  C   ILE B  15      -2.160  13.008  21.031  1.00 40.62           C  
ATOM   1532  CB  ILE B  15      -2.832  11.242  22.703  1.00 40.62           C  
ATOM   1533  O   ILE B  15      -1.181  12.828  20.312  1.00 40.62           O  
ATOM   1534  CG1 ILE B  15      -2.549  10.688  24.109  1.00 40.62           C  
ATOM   1535  CG2 ILE B  15      -2.396  10.242  21.625  1.00 40.62           C  
ATOM   1536  CD1 ILE B  15      -3.434   9.516  24.500  1.00 40.62           C  
ATOM   1537  N   PHE B  16      -3.277  13.484  20.625  1.00 44.16           N  
ATOM   1538  CA  PHE B  16      -3.447  13.914  19.234  1.00 44.16           C  
ATOM   1539  C   PHE B  16      -2.471  15.031  18.891  1.00 44.16           C  
ATOM   1540  CB  PHE B  16      -4.887  14.375  19.000  1.00 44.16           C  
ATOM   1541  O   PHE B  16      -1.805  14.984  17.859  1.00 44.16           O  
ATOM   1542  CG  PHE B  16      -5.156  14.781  17.562  1.00 44.16           C  
ATOM   1543  CD1 PHE B  16      -5.191  16.125  17.203  1.00 44.16           C  
ATOM   1544  CD2 PHE B  16      -5.375  13.828  16.594  1.00 44.16           C  
ATOM   1545  CE1 PHE B  16      -5.441  16.500  15.891  1.00 44.16           C  
ATOM   1546  CE2 PHE B  16      -5.625  14.195  15.273  1.00 44.16           C  
ATOM   1547  CZ  PHE B  16      -5.660  15.539  14.930  1.00 44.16           C  
ATOM   1548  N   LEU B  17      -2.496  16.141  19.797  1.00 38.12           N  
ATOM   1549  CA  LEU B  17      -1.586  17.266  19.609  1.00 38.12           C  
ATOM   1550  C   LEU B  17      -0.134  16.812  19.656  1.00 38.12           C  
ATOM   1551  CB  LEU B  17      -1.825  18.344  20.672  1.00 38.12           C  
ATOM   1552  O   LEU B  17       0.694  17.266  18.859  1.00 38.12           O  
ATOM   1553  CG  LEU B  17      -2.957  19.328  20.391  1.00 38.12           C  
ATOM   1554  CD1 LEU B  17      -3.375  20.031  21.688  1.00 38.12           C  
ATOM   1555  CD2 LEU B  17      -2.529  20.344  19.344  1.00 38.12           C  
ATOM   1556  N   TRP B  18       0.004  15.867  20.328  1.00 41.59           N  
ATOM   1557  CA  TRP B  18       1.354  15.344  20.484  1.00 41.59           C  
ATOM   1558  C   TRP B  18       1.790  14.578  19.250  1.00 41.59           C  
ATOM   1559  CB  TRP B  18       1.431  14.430  21.719  1.00 41.59           C  
ATOM   1560  O   TRP B  18       2.926  14.719  18.781  1.00 41.59           O  
ATOM   1561  CG  TRP B  18       2.811  13.922  22.016  1.00 41.59           C  
ATOM   1562  CD1 TRP B  18       3.289  12.656  21.781  1.00 41.59           C  
ATOM   1563  CD2 TRP B  18       3.887  14.656  22.594  1.00 41.59           C  
ATOM   1564  CE2 TRP B  18       4.992  13.781  22.688  1.00 41.59           C  
ATOM   1565  CE3 TRP B  18       4.027  15.977  23.047  1.00 41.59           C  
ATOM   1566  NE1 TRP B  18       4.602  12.570  22.188  1.00 41.59           N  
ATOM   1567  CH2 TRP B  18       6.328  15.484  23.656  1.00 41.59           C  
ATOM   1568  CZ2 TRP B  18       6.223  14.188  23.219  1.00 41.59           C  
ATOM   1569  CZ3 TRP B  18       5.250  16.375  23.562  1.00 41.59           C  
ATOM   1570  N   ASN B  19       0.938  13.852  18.719  1.00 39.84           N  
ATOM   1571  CA  ASN B  19       1.232  13.148  17.469  1.00 39.84           C  
ATOM   1572  C   ASN B  19       1.562  14.125  16.344  1.00 39.84           C  
ATOM   1573  CB  ASN B  19       0.061  12.250  17.078  1.00 39.84           C  
ATOM   1574  O   ASN B  19       2.445  13.859  15.523  1.00 39.84           O  
ATOM   1575  CG  ASN B  19       0.056  10.930  17.812  1.00 39.84           C  
ATOM   1576  ND2 ASN B  19      -1.118  10.328  17.938  1.00 39.84           N  
ATOM   1577  OD1 ASN B  19       1.099  10.461  18.281  1.00 39.84           O  
ATOM   1578  N   ILE B  20       0.928  15.164  16.328  1.00 40.16           N  
ATOM   1579  CA  ILE B  20       1.198  16.219  15.344  1.00 40.16           C  
ATOM   1580  C   ILE B  20       2.584  16.812  15.586  1.00 40.16           C  
ATOM   1581  CB  ILE B  20       0.125  17.328  15.391  1.00 40.16           C  
ATOM   1582  O   ILE B  20       3.354  17.016  14.648  1.00 40.16           O  
ATOM   1583  CG1 ILE B  20      -1.223  16.781  14.898  1.00 40.16           C  
ATOM   1584  CG2 ILE B  20       0.567  18.547  14.570  1.00 40.16           C  
ATOM   1585  CD1 ILE B  20      -2.383  17.750  15.086  1.00 40.16           C  
ATOM   1586  N   ILE B  21       2.801  17.062  16.844  1.00 39.88           N  
ATOM   1587  CA  ILE B  21       4.082  17.672  17.203  1.00 39.88           C  
ATOM   1588  C   ILE B  21       5.219  16.703  16.859  1.00 39.88           C  
ATOM   1589  CB  ILE B  21       4.141  18.062  18.688  1.00 39.88           C  
ATOM   1590  O   ILE B  21       6.219  17.094  16.250  1.00 39.88           O  
ATOM   1591  CG1 ILE B  21       3.201  19.234  18.969  1.00 39.88           C  
ATOM   1592  CG2 ILE B  21       5.574  18.391  19.109  1.00 39.88           C  
ATOM   1593  CD1 ILE B  21       2.979  19.516  20.453  1.00 39.88           C  
ATOM   1594  N   VAL B  22       4.969  15.547  17.234  1.00 42.34           N  
ATOM   1595  CA  VAL B  22       6.012  14.547  17.016  1.00 42.34           C  
ATOM   1596  C   VAL B  22       6.215  14.344  15.516  1.00 42.34           C  
ATOM   1597  CB  VAL B  22       5.664  13.203  17.703  1.00 42.34           C  
ATOM   1598  O   VAL B  22       7.352  14.219  15.047  1.00 42.34           O  
ATOM   1599  CG1 VAL B  22       6.613  12.102  17.234  1.00 42.34           C  
ATOM   1600  CG2 VAL B  22       5.719  13.352  19.219  1.00 42.34           C  
ATOM   1601  N   GLY B  23       5.113  14.172  14.805  1.00 38.06           N  
ATOM   1602  CA  GLY B  23       5.230  14.102  13.352  1.00 38.06           C  
ATOM   1603  C   GLY B  23       5.996  15.266  12.758  1.00 38.06           C  
ATOM   1604  O   GLY B  23       6.844  15.078  11.883  1.00 38.06           O  
ATOM   1605  N   PHE B  24       5.688  16.422  13.250  1.00 44.09           N  
ATOM   1606  CA  PHE B  24       6.371  17.641  12.812  1.00 44.09           C  
ATOM   1607  C   PHE B  24       7.848  17.578  13.180  1.00 44.09           C  
ATOM   1608  CB  PHE B  24       5.719  18.875  13.430  1.00 44.09           C  
ATOM   1609  O   PHE B  24       8.703  17.953  12.375  1.00 44.09           O  
ATOM   1610  CG  PHE B  24       6.238  20.172  12.875  1.00 44.09           C  
ATOM   1611  CD1 PHE B  24       7.191  20.906  13.570  1.00 44.09           C  
ATOM   1612  CD2 PHE B  24       5.773  20.656  11.656  1.00 44.09           C  
ATOM   1613  CE1 PHE B  24       7.672  22.109  13.055  1.00 44.09           C  
ATOM   1614  CE2 PHE B  24       6.254  21.859  11.141  1.00 44.09           C  
ATOM   1615  CZ  PHE B  24       7.199  22.594  11.844  1.00 44.09           C  
ATOM   1616  N   LEU B  25       8.031  17.172  14.430  1.00 40.38           N  
ATOM   1617  CA  LEU B  25       9.414  17.094  14.883  1.00 40.38           C  
ATOM   1618  C   LEU B  25      10.188  16.062  14.070  1.00 40.38           C  
ATOM   1619  CB  LEU B  25       9.477  16.750  16.375  1.00 40.38           C  
ATOM   1620  O   LEU B  25      11.336  16.297  13.688  1.00 40.38           O  
ATOM   1621  CG  LEU B  25       9.273  17.906  17.344  1.00 40.38           C  
ATOM   1622  CD1 LEU B  25       8.945  17.375  18.734  1.00 40.38           C  
ATOM   1623  CD2 LEU B  25      10.516  18.781  17.391  1.00 40.38           C  
ATOM   1624  N   LEU B  26       9.539  14.984  13.781  1.00 41.06           N  
ATOM   1625  CA  LEU B  26      10.188  13.961  12.969  1.00 41.06           C  
ATOM   1626  C   LEU B  26      10.453  14.469  11.562  1.00 41.06           C  
ATOM   1627  CB  LEU B  26       9.328  12.695  12.922  1.00 41.06           C  
ATOM   1628  O   LEU B  26      11.508  14.188  10.984  1.00 41.06           O  
ATOM   1629  CG  LEU B  26       9.539  11.680  14.039  1.00 41.06           C  
ATOM   1630  CD1 LEU B  26       8.273  10.859  14.273  1.00 41.06           C  
ATOM   1631  CD2 LEU B  26      10.719  10.766  13.719  1.00 41.06           C  
ATOM   1632  N   ALA B  27       9.562  15.094  10.984  1.00 40.22           N  
ATOM   1633  CA  ALA B  27       9.758  15.719   9.680  1.00 40.22           C  
ATOM   1634  C   ALA B  27      10.914  16.719   9.719  1.00 40.22           C  
ATOM   1635  CB  ALA B  27       8.469  16.406   9.234  1.00 40.22           C  
ATOM   1636  O   ALA B  27      11.711  16.766   8.781  1.00 40.22           O  
ATOM   1637  N   LEU B  28      10.945  17.469  10.812  1.00 40.75           N  
ATOM   1638  CA  LEU B  28      12.016  18.453  10.953  1.00 40.75           C  
ATOM   1639  C   LEU B  28      13.375  17.750  11.062  1.00 40.75           C  
ATOM   1640  CB  LEU B  28      11.789  19.328  12.180  1.00 40.75           C  
ATOM   1641  O   LEU B  28      14.352  18.203  10.469  1.00 40.75           O  
ATOM   1642  CG  LEU B  28      11.008  20.625  11.945  1.00 40.75           C  
ATOM   1643  CD1 LEU B  28      10.297  21.062  13.227  1.00 40.75           C  
ATOM   1644  CD2 LEU B  28      11.930  21.734  11.445  1.00 40.75           C  
ATOM   1645  N   VAL B  29      13.367  16.750  11.773  1.00 41.81           N  
ATOM   1646  CA  VAL B  29      14.609  15.992  11.930  1.00 41.81           C  
ATOM   1647  C   VAL B  29      15.039  15.430  10.586  1.00 41.81           C  
ATOM   1648  CB  VAL B  29      14.453  14.852  12.961  1.00 41.81           C  
ATOM   1649  O   VAL B  29      16.219  15.453  10.242  1.00 41.81           O  
ATOM   1650  CG1 VAL B  29      15.641  13.898  12.898  1.00 41.81           C  
ATOM   1651  CG2 VAL B  29      14.297  15.430  14.375  1.00 41.81           C  
ATOM   1652  N   LYS B  30      14.172  14.922   9.891  1.00 36.56           N  
ATOM   1653  CA  LYS B  30      14.500  14.406   8.562  1.00 36.56           C  
ATOM   1654  C   LYS B  30      15.031  15.516   7.664  1.00 36.56           C  
ATOM   1655  CB  LYS B  30      13.281  13.750   7.922  1.00 36.56           C  
ATOM   1656  O   LYS B  30      15.992  15.312   6.914  1.00 36.56           O  
ATOM   1657  CG  LYS B  30      13.172  12.258   8.188  1.00 36.56           C  
ATOM   1658  CD  LYS B  30      12.016  11.633   7.414  1.00 36.56           C  
ATOM   1659  CE  LYS B  30      11.922  10.133   7.660  1.00 36.56           C  
ATOM   1660  NZ  LYS B  30      10.836   9.508   6.844  1.00 36.56           N  
ATOM   1661  N   ILE B  31      14.414  16.562   7.730  1.00 38.31           N  
ATOM   1662  CA  ILE B  31      14.859  17.734   6.961  1.00 38.31           C  
ATOM   1663  C   ILE B  31      16.281  18.125   7.387  1.00 38.31           C  
ATOM   1664  CB  ILE B  31      13.898  18.922   7.137  1.00 38.31           C  
ATOM   1665  O   ILE B  31      17.125  18.406   6.543  1.00 38.31           O  
ATOM   1666  CG1 ILE B  31      12.555  18.625   6.461  1.00 38.31           C  
ATOM   1667  CG2 ILE B  31      14.523  20.203   6.578  1.00 38.31           C  
ATOM   1668  CD1 ILE B  31      11.461  19.641   6.789  1.00 38.31           C  
ATOM   1669  N   PHE B  32      16.438  18.234   8.750  1.00 40.00           N  
ATOM   1670  CA  PHE B  32      17.750  18.609   9.258  1.00 40.00           C  
ATOM   1671  C   PHE B  32      18.812  17.594   8.828  1.00 40.00           C  
ATOM   1672  CB  PHE B  32      17.734  18.719  10.781  1.00 40.00           C  
ATOM   1673  O   PHE B  32      19.922  17.953   8.461  1.00 40.00           O  
ATOM   1674  CG  PHE B  32      18.750  19.688  11.328  1.00 40.00           C  
ATOM   1675  CD1 PHE B  32      19.984  19.234  11.781  1.00 40.00           C  
ATOM   1676  CD2 PHE B  32      18.484  21.047  11.398  1.00 40.00           C  
ATOM   1677  CE1 PHE B  32      20.938  20.109  12.289  1.00 40.00           C  
ATOM   1678  CE2 PHE B  32      19.422  21.938  11.906  1.00 40.00           C  
ATOM   1679  CZ  PHE B  32      20.656  21.469  12.352  1.00 40.00           C  
ATOM   1680  N   LYS B  33      18.422  16.359   8.867  1.00 37.81           N  
ATOM   1681  CA  LYS B  33      19.359  15.328   8.430  1.00 37.81           C  
ATOM   1682  C   LYS B  33      19.719  15.508   6.957  1.00 37.81           C  
ATOM   1683  CB  LYS B  33      18.781  13.930   8.664  1.00 37.81           C  
ATOM   1684  O   LYS B  33      20.875  15.352   6.570  1.00 37.81           O  
ATOM   1685  CG  LYS B  33      19.469  13.148   9.773  1.00 37.81           C  
ATOM   1686  CD  LYS B  33      18.891  11.750   9.914  1.00 37.81           C  
ATOM   1687  CE  LYS B  33      19.609  10.953  10.992  1.00 37.81           C  
ATOM   1688  NZ  LYS B  33      19.094   9.555  11.078  1.00 37.81           N  
ATOM   1689  N   ILE B  34      18.719  15.672   6.188  1.00 34.47           N  
ATOM   1690  CA  ILE B  34      18.984  15.914   4.773  1.00 34.47           C  
ATOM   1691  C   ILE B  34      19.922  17.109   4.617  1.00 34.47           C  
ATOM   1692  CB  ILE B  34      17.672  16.156   3.994  1.00 34.47           C  
ATOM   1693  O   ILE B  34      20.859  17.078   3.814  1.00 34.47           O  
ATOM   1694  CG1 ILE B  34      16.844  14.867   3.926  1.00 34.47           C  
ATOM   1695  CG2 ILE B  34      17.969  16.688   2.590  1.00 34.47           C  
ATOM   1696  CD1 ILE B  34      15.430  15.062   3.398  1.00 34.47           C  
ATOM   1697  N   TYR B  35      19.531  18.188   5.324  1.00 31.41           N  
ATOM   1698  CA  TYR B  35      20.375  19.375   5.242  1.00 31.41           C  
ATOM   1699  C   TYR B  35      21.781  19.078   5.715  1.00 31.41           C  
ATOM   1700  CB  TYR B  35      19.781  20.516   6.074  1.00 31.41           C  
ATOM   1701  O   TYR B  35      22.766  19.562   5.133  1.00 31.41           O  
ATOM   1702  CG  TYR B  35      19.281  21.688   5.246  1.00 31.41           C  
ATOM   1703  CD1 TYR B  35      20.156  22.656   4.781  1.00 31.41           C  
ATOM   1704  CD2 TYR B  35      17.938  21.812   4.926  1.00 31.41           C  
ATOM   1705  CE1 TYR B  35      19.719  23.734   4.016  1.00 31.41           C  
ATOM   1706  CE2 TYR B  35      17.469  22.875   4.164  1.00 31.41           C  
ATOM   1707  OH  TYR B  35      17.922  24.891   2.961  1.00 31.41           O  
ATOM   1708  CZ  TYR B  35      18.375  23.828   3.715  1.00 31.41           C  
ATOM   1709  N   MET B  36      21.828  18.422   6.863  1.00 33.03           N  
ATOM   1710  CA  MET B  36      23.156  18.141   7.410  1.00 33.03           C  
ATOM   1711  C   MET B  36      23.922  17.188   6.508  1.00 33.03           C  
ATOM   1712  CB  MET B  36      23.047  17.562   8.820  1.00 33.03           C  
ATOM   1713  O   MET B  36      25.156  17.297   6.387  1.00 33.03           O  
ATOM   1714  CG  MET B  36      22.766  18.609   9.898  1.00 33.03           C  
ATOM   1715  SD  MET B  36      24.109  18.688  11.148  1.00 33.03           S  
ATOM   1716  CE  MET B  36      23.125  19.000  12.641  1.00 33.03           C  
ATOM   1717  N   TYR B  37      23.266  16.172   6.055  1.00 32.34           N  
ATOM   1718  CA  TYR B  37      23.984  15.312   5.117  1.00 32.34           C  
ATOM   1719  C   TYR B  37      24.516  16.109   3.939  1.00 32.34           C  
ATOM   1720  CB  TYR B  37      23.062  14.188   4.609  1.00 32.34           C  
ATOM   1721  O   TYR B  37      25.531  15.758   3.338  1.00 32.34           O  
ATOM   1722  CG  TYR B  37      23.266  12.875   5.324  1.00 32.34           C  
ATOM   1723  CD1 TYR B  37      24.312  12.023   4.980  1.00 32.34           C  
ATOM   1724  CD2 TYR B  37      22.406  12.477   6.340  1.00 32.34           C  
ATOM   1725  CE1 TYR B  37      24.500  10.812   5.633  1.00 32.34           C  
ATOM   1726  CE2 TYR B  37      22.578  11.266   7.000  1.00 32.34           C  
ATOM   1727  OH  TYR B  37      23.812   9.242   7.289  1.00 32.34           O  
ATOM   1728  CZ  TYR B  37      23.641  10.438   6.641  1.00 32.34           C  
ATOM   1729  N   LEU B  38      23.719  17.000   3.281  1.00 31.22           N  
ATOM   1730  CA  LEU B  38      24.219  17.844   2.199  1.00 31.22           C  
ATOM   1731  C   LEU B  38      25.438  18.656   2.652  1.00 31.22           C  
ATOM   1732  CB  LEU B  38      23.125  18.781   1.699  1.00 31.22           C  
ATOM   1733  O   LEU B  38      26.344  18.922   1.863  1.00 31.22           O  
ATOM   1734  CG  LEU B  38      22.125  18.188   0.713  1.00 31.22           C  
ATOM   1735  CD1 LEU B  38      20.828  18.984   0.716  1.00 31.22           C  
ATOM   1736  CD2 LEU B  38      22.719  18.125  -0.689  1.00 31.22           C  
ATOM   1737  N   ASP B  39      25.375  19.422   3.729  1.00 31.09           N  
ATOM   1738  CA  ASP B  39      26.516  20.266   4.070  1.00 31.09           C  
ATOM   1739  C   ASP B  39      27.516  19.484   4.930  1.00 31.09           C  
ATOM   1740  CB  ASP B  39      26.062  21.516   4.805  1.00 31.09           C  
ATOM   1741  O   ASP B  39      28.734  19.703   4.809  1.00 31.09           O  
ATOM   1742  CG  ASP B  39      25.797  22.688   3.869  1.00 31.09           C  
ATOM   1743  OD1 ASP B  39      26.297  22.672   2.719  1.00 31.09           O  
ATOM   1744  OD2 ASP B  39      25.109  23.641   4.289  1.00 31.09           O  
ATOM   1745  N   LEU B  40      27.156  19.156   6.352  1.00 27.56           N  
ATOM   1746  CA  LEU B  40      28.188  18.859   7.348  1.00 27.56           C  
ATOM   1747  C   LEU B  40      28.609  17.391   7.258  1.00 27.56           C  
ATOM   1748  CB  LEU B  40      27.656  19.156   8.758  1.00 27.56           C  
ATOM   1749  O   LEU B  40      27.766  16.484   7.273  1.00 27.56           O  
ATOM   1750  CG  LEU B  40      27.672  20.625   9.180  1.00 27.56           C  
ATOM   1751  CD1 LEU B  40      26.594  20.891  10.219  1.00 27.56           C  
ATOM   1752  CD2 LEU B  40      29.047  21.016   9.711  1.00 27.56           C  
ATOM   1753  N   PRO B  41      29.984  17.078   6.633  1.00 30.45           N  
ATOM   1754  CA  PRO B  41      30.609  15.758   6.652  1.00 30.45           C  
ATOM   1755  C   PRO B  41      30.094  14.867   7.781  1.00 30.45           C  
ATOM   1756  CB  PRO B  41      32.094  16.078   6.848  1.00 30.45           C  
ATOM   1757  O   PRO B  41      29.453  13.844   7.520  1.00 30.45           O  
ATOM   1758  CG  PRO B  41      32.125  17.516   7.270  1.00 30.45           C  
ATOM   1759  CD  PRO B  41      30.750  18.094   7.094  1.00 30.45           C  
ATOM   1760  N   GLU B  42      31.031  14.359   8.820  1.00 32.97           N  
ATOM   1761  CA  GLU B  42      31.406  13.469   9.914  1.00 32.97           C  
ATOM   1762  C   GLU B  42      30.516  13.695  11.133  1.00 32.97           C  
ATOM   1763  CB  GLU B  42      32.875  13.672  10.297  1.00 32.97           C  
ATOM   1764  O   GLU B  42      30.844  13.250  12.242  1.00 32.97           O  
ATOM   1765  CG  GLU B  42      33.844  13.117   9.266  1.00 32.97           C  
ATOM   1766  CD  GLU B  42      35.312  13.203   9.711  1.00 32.97           C  
ATOM   1767  OE1 GLU B  42      36.188  12.680   9.000  1.00 32.97           O  
ATOM   1768  OE2 GLU B  42      35.562  13.789  10.789  1.00 32.97           O  
ATOM   1769  N   ASN B  43      29.750  14.867  11.195  1.00 32.31           N  
ATOM   1770  CA  ASN B  43      29.453  15.148  12.594  1.00 32.31           C  
ATOM   1771  C   ASN B  43      28.484  14.117  13.180  1.00 32.31           C  
ATOM   1772  CB  ASN B  43      28.891  16.562  12.758  1.00 32.31           C  
ATOM   1773  O   ASN B  43      27.281  14.148  12.875  1.00 32.31           O  
ATOM   1774  CG  ASN B  43      29.531  17.312  13.898  1.00 32.31           C  
ATOM   1775  ND2 ASN B  43      29.422  18.641  13.875  1.00 32.31           N  
ATOM   1776  OD1 ASN B  43      30.109  16.719  14.812  1.00 32.31           O  
ATOM   1777  N   VAL B  44      28.953  12.867  13.500  1.00 38.81           N  
ATOM   1778  CA  VAL B  44      28.422  11.766  14.289  1.00 38.81           C  
ATOM   1779  C   VAL B  44      27.500  12.305  15.367  1.00 38.81           C  
ATOM   1780  CB  VAL B  44      29.547  10.930  14.930  1.00 38.81           C  
ATOM   1781  O   VAL B  44      26.469  11.695  15.672  1.00 38.81           O  
ATOM   1782  CG1 VAL B  44      28.969   9.828  15.820  1.00 38.81           C  
ATOM   1783  CG2 VAL B  44      30.453  10.320  13.844  1.00 38.81           C  
ATOM   1784  N   TRP B  45      27.891  13.594  15.859  1.00 36.59           N  
ATOM   1785  CA  TRP B  45      27.141  14.148  16.969  1.00 36.59           C  
ATOM   1786  C   TRP B  45      25.734  14.562  16.547  1.00 36.59           C  
ATOM   1787  CB  TRP B  45      27.875  15.359  17.562  1.00 36.59           C  
ATOM   1788  O   TRP B  45      24.766  14.320  17.250  1.00 36.59           O  
ATOM   1789  CG  TRP B  45      29.016  14.992  18.484  1.00 36.59           C  
ATOM   1790  CD1 TRP B  45      30.344  15.031  18.188  1.00 36.59           C  
ATOM   1791  CD2 TRP B  45      28.906  14.531  19.828  1.00 36.59           C  
ATOM   1792  CE2 TRP B  45      30.219  14.305  20.297  1.00 36.59           C  
ATOM   1793  CE3 TRP B  45      27.828  14.281  20.688  1.00 36.59           C  
ATOM   1794  NE1 TRP B  45      31.078  14.617  19.281  1.00 36.59           N  
ATOM   1795  CH2 TRP B  45      29.406  13.609  22.406  1.00 36.59           C  
ATOM   1796  CZ2 TRP B  45      30.484  13.844  21.594  1.00 36.59           C  
ATOM   1797  CZ3 TRP B  45      28.078  13.820  21.969  1.00 36.59           C  
ATOM   1798  N   VAL B  46      25.672  15.125  15.328  1.00 37.03           N  
ATOM   1799  CA  VAL B  46      24.375  15.602  14.867  1.00 37.03           C  
ATOM   1800  C   VAL B  46      23.469  14.414  14.531  1.00 37.03           C  
ATOM   1801  CB  VAL B  46      24.500  16.531  13.641  1.00 37.03           C  
ATOM   1802  O   VAL B  46      22.281  14.406  14.859  1.00 37.03           O  
ATOM   1803  CG1 VAL B  46      23.125  16.875  13.078  1.00 37.03           C  
ATOM   1804  CG2 VAL B  46      25.266  17.797  14.016  1.00 37.03           C  
ATOM   1805  N   ASN B  47      24.156  13.375  13.945  1.00 40.31           N  
ATOM   1806  CA  ASN B  47      23.422  12.125  13.750  1.00 40.31           C  
ATOM   1807  C   ASN B  47      23.016  11.500  15.078  1.00 40.31           C  
ATOM   1808  CB  ASN B  47      24.266  11.141  12.930  1.00 40.31           C  
ATOM   1809  O   ASN B  47      21.891  11.016  15.219  1.00 40.31           O  
ATOM   1810  CG  ASN B  47      23.812  11.047  11.484  1.00 40.31           C  
ATOM   1811  ND2 ASN B  47      24.594  10.352  10.672  1.00 40.31           N  
ATOM   1812  OD1 ASN B  47      22.781  11.594  11.109  1.00 40.31           O  
ATOM   1813  N   ARG B  48      23.984  11.594  16.000  1.00 38.75           N  
ATOM   1814  CA  ARG B  48      23.703  11.070  17.328  1.00 38.75           C  
ATOM   1815  C   ARG B  48      22.641  11.898  18.031  1.00 38.75           C  
ATOM   1816  CB  ARG B  48      24.984  11.055  18.172  1.00 38.75           C  
ATOM   1817  O   ARG B  48      21.750  11.344  18.688  1.00 38.75           O  
ATOM   1818  CG  ARG B  48      25.891   9.859  17.906  1.00 38.75           C  
ATOM   1819  CD  ARG B  48      27.078   9.812  18.859  1.00 38.75           C  
ATOM   1820  NE  ARG B  48      27.984   8.727  18.531  1.00 38.75           N  
ATOM   1821  NH1 ARG B  48      29.297   8.977  20.422  1.00 38.75           N  
ATOM   1822  NH2 ARG B  48      29.797   7.352  18.891  1.00 38.75           N  
ATOM   1823  CZ  ARG B  48      29.031   8.352  19.281  1.00 38.75           C  
ATOM   1824  N   PHE B  49      22.766  13.227  17.828  1.00 41.94           N  
ATOM   1825  CA  PHE B  49      21.797  14.117  18.469  1.00 41.94           C  
ATOM   1826  C   PHE B  49      20.422  13.945  17.859  1.00 41.94           C  
ATOM   1827  CB  PHE B  49      22.250  15.578  18.359  1.00 41.94           C  
ATOM   1828  O   PHE B  49      19.406  13.930  18.578  1.00 41.94           O  
ATOM   1829  CG  PHE B  49      21.656  16.469  19.406  1.00 41.94           C  
ATOM   1830  CD1 PHE B  49      20.562  17.281  19.109  1.00 41.94           C  
ATOM   1831  CD2 PHE B  49      22.188  16.516  20.688  1.00 41.94           C  
ATOM   1832  CE1 PHE B  49      20.000  18.109  20.078  1.00 41.94           C  
ATOM   1833  CE2 PHE B  49      21.641  17.359  21.656  1.00 41.94           C  
ATOM   1834  CZ  PHE B  49      20.547  18.156  21.344  1.00 41.94           C  
ATOM   1835  N   ALA B  50      20.438  13.766  16.609  1.00 41.91           N  
ATOM   1836  CA  ALA B  50      19.156  13.523  15.961  1.00 41.91           C  
ATOM   1837  C   ALA B  50      18.531  12.211  16.438  1.00 41.91           C  
ATOM   1838  CB  ALA B  50      19.328  13.500  14.445  1.00 41.91           C  
ATOM   1839  O   ALA B  50      17.328  12.141  16.672  1.00 41.91           O  
ATOM   1840  N   HIS B  51      19.359  11.148  16.625  1.00 39.38           N  
ATOM   1841  CA  HIS B  51      18.906   9.891  17.203  1.00 39.38           C  
ATOM   1842  C   HIS B  51      18.422  10.086  18.641  1.00 39.38           C  
ATOM   1843  CB  HIS B  51      20.031   8.852  17.172  1.00 39.38           C  
ATOM   1844  O   HIS B  51      17.422   9.492  19.031  1.00 39.38           O  
ATOM   1845  CG  HIS B  51      20.250   8.242  15.820  1.00 39.38           C  
ATOM   1846  CD2 HIS B  51      19.891   7.035  15.320  1.00 39.38           C  
ATOM   1847  ND1 HIS B  51      20.906   8.898  14.797  1.00 39.38           N  
ATOM   1848  CE1 HIS B  51      20.938   8.125  13.734  1.00 39.38           C  
ATOM   1849  NE2 HIS B  51      20.328   6.984  14.023  1.00 39.38           N  
ATOM   1850  N   VAL B  52      19.188  10.938  19.344  1.00 41.78           N  
ATOM   1851  CA  VAL B  52      18.812  11.195  20.734  1.00 41.78           C  
ATOM   1852  C   VAL B  52      17.484  11.953  20.781  1.00 41.78           C  
ATOM   1853  CB  VAL B  52      19.906  11.992  21.469  1.00 41.78           C  
ATOM   1854  O   VAL B  52      16.609  11.633  21.594  1.00 41.78           O  
ATOM   1855  CG1 VAL B  52      19.406  12.477  22.828  1.00 41.78           C  
ATOM   1856  CG2 VAL B  52      21.172  11.141  21.641  1.00 41.78           C  
ATOM   1857  N   ILE B  53      17.250  12.844  19.906  1.00 41.97           N  
ATOM   1858  CA  ILE B  53      16.016  13.625  19.891  1.00 41.97           C  
ATOM   1859  C   ILE B  53      14.844  12.727  19.500  1.00 41.97           C  
ATOM   1860  CB  ILE B  53      16.109  14.828  18.938  1.00 41.97           C  
ATOM   1861  O   ILE B  53      13.766  12.797  20.078  1.00 41.97           O  
ATOM   1862  CG1 ILE B  53      17.109  15.859  19.484  1.00 41.97           C  
ATOM   1863  CG2 ILE B  53      14.742  15.461  18.719  1.00 41.97           C  
ATOM   1864  CD1 ILE B  53      17.312  17.062  18.562  1.00 41.97           C  
ATOM   1865  N   ALA B  54      15.086  11.914  18.516  1.00 43.78           N  
ATOM   1866  CA  ALA B  54      14.055  10.953  18.141  1.00 43.78           C  
ATOM   1867  C   ALA B  54      13.727  10.008  19.281  1.00 43.78           C  
ATOM   1868  CB  ALA B  54      14.500  10.156  16.906  1.00 43.78           C  
ATOM   1869  O   ALA B  54      12.562   9.680  19.516  1.00 43.78           O  
ATOM   1870  N   LEU B  55      14.781   9.609  20.031  1.00 41.88           N  
ATOM   1871  CA  LEU B  55      14.617   8.750  21.203  1.00 41.88           C  
ATOM   1872  C   LEU B  55      13.875   9.484  22.312  1.00 41.88           C  
ATOM   1873  CB  LEU B  55      15.977   8.266  21.703  1.00 41.88           C  
ATOM   1874  O   LEU B  55      12.969   8.930  22.938  1.00 41.88           O  
ATOM   1875  CG  LEU B  55      15.977   6.953  22.484  1.00 41.88           C  
ATOM   1876  CD1 LEU B  55      16.641   5.852  21.672  1.00 41.88           C  
ATOM   1877  CD2 LEU B  55      16.672   7.125  23.828  1.00 41.88           C  
ATOM   1878  N   ILE B  56      14.328  10.727  22.594  1.00 41.81           N  
ATOM   1879  CA  ILE B  56      13.656  11.516  23.625  1.00 41.81           C  
ATOM   1880  C   ILE B  56      12.195  11.719  23.250  1.00 41.81           C  
ATOM   1881  CB  ILE B  56      14.359  12.875  23.828  1.00 41.81           C  
ATOM   1882  O   ILE B  56      11.305  11.586  24.094  1.00 41.81           O  
ATOM   1883  CG1 ILE B  56      15.727  12.680  24.484  1.00 41.81           C  
ATOM   1884  CG2 ILE B  56      13.477  13.812  24.672  1.00 41.81           C  
ATOM   1885  CD1 ILE B  56      16.594  13.938  24.516  1.00 41.81           C  
ATOM   1886  N   GLY B  57      11.969  12.156  22.047  1.00 40.25           N  
ATOM   1887  CA  GLY B  57      10.594  12.336  21.594  1.00 40.25           C  
ATOM   1888  C   GLY B  57       9.758  11.070  21.703  1.00 40.25           C  
ATOM   1889  O   GLY B  57       8.602  11.117  22.109  1.00 40.25           O  
ATOM   1890  N   SER B  58      10.344   9.938  21.406  1.00 38.28           N  
ATOM   1891  CA  SER B  58       9.664   8.656  21.531  1.00 38.28           C  
ATOM   1892  C   SER B  58       9.375   8.312  22.984  1.00 38.28           C  
ATOM   1893  CB  SER B  58      10.500   7.543  20.891  1.00 38.28           C  
ATOM   1894  O   SER B  58       8.289   7.836  23.312  1.00 38.28           O  
ATOM   1895  OG  SER B  58      10.914   7.914  19.578  1.00 38.28           O  
ATOM   1896  N   ILE B  59      10.406   8.523  23.797  1.00 39.97           N  
ATOM   1897  CA  ILE B  59      10.250   8.273  25.219  1.00 39.97           C  
ATOM   1898  C   ILE B  59       9.164   9.203  25.781  1.00 39.97           C  
ATOM   1899  CB  ILE B  59      11.578   8.477  25.984  1.00 39.97           C  
ATOM   1900  O   ILE B  59       8.320   8.766  26.562  1.00 39.97           O  
ATOM   1901  CG1 ILE B  59      12.578   7.383  25.609  1.00 39.97           C  
ATOM   1902  CG2 ILE B  59      11.328   8.500  27.500  1.00 39.97           C  
ATOM   1903  CD1 ILE B  59      13.992   7.637  26.109  1.00 39.97           C  
ATOM   1904  N   ALA B  60       9.273  10.453  25.422  1.00 41.09           N  
ATOM   1905  CA  ALA B  60       8.273  11.406  25.906  1.00 41.09           C  
ATOM   1906  C   ALA B  60       6.875  11.016  25.438  1.00 41.09           C  
ATOM   1907  CB  ALA B  60       8.617  12.820  25.438  1.00 41.09           C  
ATOM   1908  O   ALA B  60       5.906  11.125  26.188  1.00 41.09           O  
ATOM   1909  N   SER B  61       6.812  10.602  24.266  1.00 37.47           N  
ATOM   1910  CA  SER B  61       5.523  10.148  23.750  1.00 37.47           C  
ATOM   1911  C   SER B  61       5.004   8.953  24.547  1.00 37.47           C  
ATOM   1912  CB  SER B  61       5.629   9.781  22.266  1.00 37.47           C  
ATOM   1913  O   SER B  61       3.812   8.875  24.844  1.00 37.47           O  
ATOM   1914  OG  SER B  61       5.734  10.945  21.469  1.00 37.47           O  
ATOM   1915  N   LEU B  62       5.957   8.117  24.875  1.00 39.62           N  
ATOM   1916  CA  LEU B  62       5.641   6.977  25.734  1.00 39.62           C  
ATOM   1917  C   LEU B  62       5.215   7.441  27.125  1.00 39.62           C  
ATOM   1918  CB  LEU B  62       6.844   6.035  25.844  1.00 39.62           C  
ATOM   1919  O   LEU B  62       4.277   6.891  27.703  1.00 39.62           O  
ATOM   1920  CG  LEU B  62       6.930   4.918  24.797  1.00 39.62           C  
ATOM   1921  CD1 LEU B  62       8.383   4.520  24.562  1.00 39.62           C  
ATOM   1922  CD2 LEU B  62       6.102   3.717  25.234  1.00 39.62           C  
ATOM   1923  N   TRP B  63       6.043   8.305  27.688  1.00 38.84           N  
ATOM   1924  CA  TRP B  63       5.746   8.836  29.016  1.00 38.84           C  
ATOM   1925  C   TRP B  63       4.363   9.484  29.047  1.00 38.84           C  
ATOM   1926  CB  TRP B  63       6.809   9.859  29.438  1.00 38.84           C  
ATOM   1927  O   TRP B  63       3.596   9.281  29.984  1.00 38.84           O  
ATOM   1928  CG  TRP B  63       6.758  10.234  30.875  1.00 38.84           C  
ATOM   1929  CD1 TRP B  63       7.000   9.414  31.953  1.00 38.84           C  
ATOM   1930  CD2 TRP B  63       6.445  11.516  31.422  1.00 38.84           C  
ATOM   1931  CE2 TRP B  63       6.516  11.406  32.844  1.00 38.84           C  
ATOM   1932  CE3 TRP B  63       6.109  12.758  30.859  1.00 38.84           C  
ATOM   1933  NE1 TRP B  63       6.855  10.117  33.125  1.00 38.84           N  
ATOM   1934  CH2 TRP B  63       5.938  13.688  33.094  1.00 38.84           C  
ATOM   1935  CZ2 TRP B  63       6.266  12.492  33.688  1.00 38.84           C  
ATOM   1936  CZ3 TRP B  63       5.859  13.828  31.703  1.00 38.84           C  
ATOM   1937  N   LEU B  64       4.137  10.273  28.125  1.00 36.25           N  
ATOM   1938  CA  LEU B  64       2.855  10.961  28.078  1.00 36.25           C  
ATOM   1939  C   LEU B  64       1.705   9.969  27.953  1.00 36.25           C  
ATOM   1940  CB  LEU B  64       2.822  11.953  26.906  1.00 36.25           C  
ATOM   1941  O   LEU B  64       0.646  10.156  28.547  1.00 36.25           O  
ATOM   1942  CG  LEU B  64       3.293  13.375  27.219  1.00 36.25           C  
ATOM   1943  CD1 LEU B  64       3.859  14.031  25.953  1.00 36.25           C  
ATOM   1944  CD2 LEU B  64       2.148  14.211  27.781  1.00 36.25           C  
ATOM   1945  N   ILE B  65       1.969   8.992  27.094  1.00 36.56           N  
ATOM   1946  CA  ILE B  65       0.972   7.934  26.984  1.00 36.56           C  
ATOM   1947  C   ILE B  65       0.787   7.270  28.344  1.00 36.56           C  
ATOM   1948  CB  ILE B  65       1.369   6.879  25.938  1.00 36.56           C  
ATOM   1949  O   ILE B  65      -0.341   6.996  28.766  1.00 36.56           O  
ATOM   1950  CG1 ILE B  65       1.315   7.488  24.531  1.00 36.56           C  
ATOM   1951  CG2 ILE B  65       0.465   5.648  26.031  1.00 36.56           C  
ATOM   1952  CD1 ILE B  65       1.936   6.613  23.438  1.00 36.56           C  
ATOM   1953  N   PHE B  66       1.895   6.965  29.000  1.00 35.47           N  
ATOM   1954  CA  PHE B  66       1.867   6.258  30.281  1.00 35.47           C  
ATOM   1955  C   PHE B  66       1.438   7.195  31.391  1.00 35.47           C  
ATOM   1956  CB  PHE B  66       3.240   5.656  30.594  1.00 35.47           C  
ATOM   1957  O   PHE B  66       0.737   6.781  32.312  1.00 35.47           O  
ATOM   1958  CG  PHE B  66       3.424   4.262  30.062  1.00 35.47           C  
ATOM   1959  CD1 PHE B  66       2.760   3.189  30.641  1.00 35.47           C  
ATOM   1960  CD2 PHE B  66       4.262   4.016  28.984  1.00 35.47           C  
ATOM   1961  CE1 PHE B  66       2.928   1.894  30.156  1.00 35.47           C  
ATOM   1962  CE2 PHE B  66       4.438   2.727  28.484  1.00 35.47           C  
ATOM   1963  CZ  PHE B  66       3.770   1.666  29.078  1.00 35.47           C  
ATOM   1964  N   PHE B  67       2.066   8.422  31.484  1.00 32.25           N  
ATOM   1965  CA  PHE B  67       1.795   9.281  32.625  1.00 32.25           C  
ATOM   1966  C   PHE B  67       0.636  10.227  32.344  1.00 32.25           C  
ATOM   1967  CB  PHE B  67       3.043  10.086  33.000  1.00 32.25           C  
ATOM   1968  O   PHE B  67       0.430  11.211  33.031  1.00 32.25           O  
ATOM   1969  CG  PHE B  67       4.086   9.281  33.719  1.00 32.25           C  
ATOM   1970  CD1 PHE B  67       3.936   8.977  35.062  1.00 32.25           C  
ATOM   1971  CD2 PHE B  67       5.223   8.836  33.062  1.00 32.25           C  
ATOM   1972  CE1 PHE B  67       4.898   8.234  35.750  1.00 32.25           C  
ATOM   1973  CE2 PHE B  67       6.188   8.094  33.719  1.00 32.25           C  
ATOM   1974  CZ  PHE B  67       6.027   7.793  35.062  1.00 32.25           C  
ATOM   1975  N   SER B  68      -0.027  10.273  31.266  1.00 30.42           N  
ATOM   1976  CA  SER B  68      -1.263  11.047  31.281  1.00 30.42           C  
ATOM   1977  C   SER B  68      -2.041  10.828  32.562  1.00 30.42           C  
ATOM   1978  CB  SER B  68      -2.137  10.688  30.078  1.00 30.42           C  
ATOM   1979  O   SER B  68      -2.176   9.695  33.031  1.00 30.42           O  
ATOM   1980  OG  SER B  68      -3.113   9.727  30.438  1.00 30.42           O  
ATOM   1981  N   PRO B  69      -1.952  11.992  33.406  1.00 28.34           N  
ATOM   1982  CA  PRO B  69      -2.387  11.953  34.812  1.00 28.34           C  
ATOM   1983  C   PRO B  69      -3.586  11.031  35.031  1.00 28.34           C  
ATOM   1984  CB  PRO B  69      -2.754  13.406  35.125  1.00 28.34           C  
ATOM   1985  O   PRO B  69      -4.641  11.234  34.438  1.00 28.34           O  
ATOM   1986  CG  PRO B  69      -2.777  14.078  33.781  1.00 28.34           C  
ATOM   1987  CD  PRO B  69      -2.223  13.133  32.750  1.00 28.34           C  
ATOM   1988  N   PHE B  70      -3.475   9.750  34.938  1.00 32.34           N  
ATOM   1989  CA  PHE B  70      -4.480   8.977  35.656  1.00 32.34           C  
ATOM   1990  C   PHE B  70      -4.625   9.469  37.094  1.00 32.34           C  
ATOM   1991  CB  PHE B  70      -4.121   7.488  35.625  1.00 32.34           C  
ATOM   1992  O   PHE B  70      -3.629   9.672  37.781  1.00 32.34           O  
ATOM   1993  CG  PHE B  70      -4.402   6.805  34.312  1.00 32.34           C  
ATOM   1994  CD1 PHE B  70      -5.672   6.324  34.031  1.00 32.34           C  
ATOM   1995  CD2 PHE B  70      -3.393   6.637  33.375  1.00 32.34           C  
ATOM   1996  CE1 PHE B  70      -5.938   5.691  32.812  1.00 32.34           C  
ATOM   1997  CE2 PHE B  70      -3.648   6.008  32.188  1.00 32.34           C  
ATOM   1998  CZ  PHE B  70      -4.918   5.531  31.891  1.00 32.34           C  
ATOM   1999  N   GLU B  71      -5.414  10.492  37.312  1.00 28.39           N  
ATOM   2000  CA  GLU B  71      -5.570  10.742  38.750  1.00 28.39           C  
ATOM   2001  C   GLU B  71      -5.523   9.445  39.562  1.00 28.39           C  
ATOM   2002  CB  GLU B  71      -6.883  11.484  39.031  1.00 28.39           C  
ATOM   2003  O   GLU B  71      -6.426   8.609  39.438  1.00 28.39           O  
ATOM   2004  CG  GLU B  71      -6.789  12.992  38.844  1.00 28.39           C  
ATOM   2005  CD  GLU B  71      -8.062  13.727  39.250  1.00 28.39           C  
ATOM   2006  OE1 GLU B  71      -8.078  14.977  39.219  1.00 28.39           O  
ATOM   2007  OE2 GLU B  71      -9.047  13.039  39.594  1.00 28.39           O  
ATOM   2008  N   ILE B  72      -4.355   8.734  39.562  1.00 28.55           N  
ATOM   2009  CA  ILE B  72      -4.199   7.734  40.594  1.00 28.55           C  
ATOM   2010  C   ILE B  72      -4.703   8.289  41.938  1.00 28.55           C  
ATOM   2011  CB  ILE B  72      -2.727   7.281  40.750  1.00 28.55           C  
ATOM   2012  O   ILE B  72      -4.141   9.250  42.469  1.00 28.55           O  
ATOM   2013  CG1 ILE B  72      -2.209   6.738  39.406  1.00 28.55           C  
ATOM   2014  CG2 ILE B  72      -2.580   6.238  41.844  1.00 28.55           C  
ATOM   2015  CD1 ILE B  72      -0.727   6.391  39.406  1.00 28.55           C  
ATOM   2016  N   LYS B  73      -6.020   8.578  42.062  1.00 28.45           N  
ATOM   2017  CA  LYS B  73      -6.352   8.844  43.469  1.00 28.45           C  
ATOM   2018  C   LYS B  73      -5.512   7.984  44.406  1.00 28.45           C  
ATOM   2019  CB  LYS B  73      -7.840   8.594  43.719  1.00 28.45           C  
ATOM   2020  O   LYS B  73      -5.172   6.848  44.094  1.00 28.45           O  
ATOM   2021  CG  LYS B  73      -8.719   9.812  43.469  1.00 28.45           C  
ATOM   2022  CD  LYS B  73     -10.156   9.562  43.906  1.00 28.45           C  
ATOM   2023  CE  LYS B  73     -11.039  10.781  43.688  1.00 28.45           C  
ATOM   2024  NZ  LYS B  73     -12.430  10.562  44.156  1.00 28.45           N  
ATOM   2025  N   GLN B  74      -4.637   8.500  45.250  1.00 29.59           N  
ATOM   2026  CA  GLN B  74      -3.830   8.023  46.375  1.00 29.59           C  
ATOM   2027  C   GLN B  74      -4.387   6.715  46.938  1.00 29.59           C  
ATOM   2028  CB  GLN B  74      -3.758   9.078  47.469  1.00 29.59           C  
ATOM   2029  O   GLN B  74      -3.723   6.035  47.719  1.00 29.59           O  
ATOM   2030  CG  GLN B  74      -2.541   9.984  47.375  1.00 29.59           C  
ATOM   2031  CD  GLN B  74      -2.432  10.945  48.562  1.00 29.59           C  
ATOM   2032  NE2 GLN B  74      -1.348  11.719  48.594  1.00 29.59           N  
ATOM   2033  OE1 GLN B  74      -3.314  11.000  49.406  1.00 29.59           O  
ATOM   2034  N   GLY B  75      -5.758   6.484  47.250  1.00 30.30           N  
ATOM   2035  CA  GLY B  75      -5.965   5.316  48.094  1.00 30.30           C  
ATOM   2036  C   GLY B  75      -5.531   4.023  47.406  1.00 30.30           C  
ATOM   2037  O   GLY B  75      -4.820   4.043  46.406  1.00 30.30           O  
ATOM   2038  N   ARG B  76      -6.418   2.779  47.625  1.00 26.39           N  
ATOM   2039  CA  ARG B  76      -6.172   1.377  47.312  1.00 26.39           C  
ATOM   2040  C   ARG B  76      -6.062   1.164  45.812  1.00 26.39           C  
ATOM   2041  CB  ARG B  76      -7.277   0.491  47.906  1.00 26.39           C  
ATOM   2042  O   ARG B  76      -6.918   1.629  45.062  1.00 26.39           O  
ATOM   2043  CG  ARG B  76      -7.117   0.194  49.375  1.00 26.39           C  
ATOM   2044  CD  ARG B  76      -8.148  -0.814  49.875  1.00 26.39           C  
ATOM   2045  NE  ARG B  76      -7.953  -1.146  51.281  1.00 26.39           N  
ATOM   2046  NH1 ARG B  76      -9.758  -2.582  51.406  1.00 26.39           N  
ATOM   2047  NH2 ARG B  76      -8.453  -2.209  53.250  1.00 26.39           N  
ATOM   2048  CZ  ARG B  76      -8.727  -1.978  51.969  1.00 26.39           C  
ATOM   2049  N   PHE B  77      -4.895   1.111  45.188  1.00 30.98           N  
ATOM   2050  CA  PHE B  77      -4.477   0.705  43.844  1.00 30.98           C  
ATOM   2051  C   PHE B  77      -5.281  -0.497  43.375  1.00 30.98           C  
ATOM   2052  CB  PHE B  77      -2.980   0.373  43.812  1.00 30.98           C  
ATOM   2053  O   PHE B  77      -4.938  -1.642  43.656  1.00 30.98           O  
ATOM   2054  CG  PHE B  77      -2.127   1.450  43.219  1.00 30.98           C  
ATOM   2055  CD1 PHE B  77      -1.850   1.445  41.844  1.00 30.98           C  
ATOM   2056  CD2 PHE B  77      -1.603   2.469  44.000  1.00 30.98           C  
ATOM   2057  CE1 PHE B  77      -1.061   2.439  41.281  1.00 30.98           C  
ATOM   2058  CE2 PHE B  77      -0.813   3.467  43.438  1.00 30.98           C  
ATOM   2059  CZ  PHE B  77      -0.542   3.451  42.062  1.00 30.98           C  
ATOM   2060  N   SER B  78      -6.586  -0.679  43.719  1.00 26.53           N  
ATOM   2061  CA  SER B  78      -7.246  -1.844  43.125  1.00 26.53           C  
ATOM   2062  C   SER B  78      -7.234  -1.781  41.594  1.00 26.53           C  
ATOM   2063  CB  SER B  78      -8.680  -1.952  43.625  1.00 26.53           C  
ATOM   2064  O   SER B  78      -7.840  -0.886  41.000  1.00 26.53           O  
ATOM   2065  OG  SER B  78      -9.586  -1.370  42.719  1.00 26.53           O  
ATOM   2066  N   VAL B  79      -6.031  -1.917  40.969  1.00 32.19           N  
ATOM   2067  CA  VAL B  79      -5.770  -2.008  39.531  1.00 32.19           C  
ATOM   2068  C   VAL B  79      -6.777  -2.951  38.906  1.00 32.19           C  
ATOM   2069  CB  VAL B  79      -4.328  -2.490  39.250  1.00 32.19           C  
ATOM   2070  O   VAL B  79      -6.773  -4.156  39.156  1.00 32.19           O  
ATOM   2071  CG1 VAL B  79      -4.004  -2.373  37.781  1.00 32.19           C  
ATOM   2072  CG2 VAL B  79      -3.326  -1.694  40.094  1.00 32.19           C  
ATOM   2073  N   SER B  80      -8.016  -2.439  38.750  1.00 32.00           N  
ATOM   2074  CA  SER B  80      -8.977  -3.318  38.094  1.00 32.00           C  
ATOM   2075  C   SER B  80      -8.461  -3.787  36.750  1.00 32.00           C  
ATOM   2076  CB  SER B  80     -10.320  -2.607  37.938  1.00 32.00           C  
ATOM   2077  O   SER B  80      -7.520  -3.205  36.188  1.00 32.00           O  
ATOM   2078  OG  SER B  80     -10.281  -1.731  36.812  1.00 32.00           O  
ATOM   2079  N   SER B  81      -8.703  -5.055  36.281  1.00 32.41           N  
ATOM   2080  CA  SER B  81      -8.398  -5.730  35.031  1.00 32.41           C  
ATOM   2081  C   SER B  81      -8.578  -4.789  33.844  1.00 32.41           C  
ATOM   2082  CB  SER B  81      -9.289  -6.961  34.844  1.00 32.41           C  
ATOM   2083  O   SER B  81      -7.812  -4.852  32.875  1.00 32.41           O  
ATOM   2084  OG  SER B  81     -10.656  -6.605  34.906  1.00 32.41           O  
ATOM   2085  N   LYS B  82      -9.484  -3.795  34.188  1.00 37.81           N  
ATOM   2086  CA  LYS B  82      -9.781  -2.852  33.094  1.00 37.81           C  
ATOM   2087  C   LYS B  82      -8.625  -1.876  32.906  1.00 37.81           C  
ATOM   2088  CB  LYS B  82     -11.070  -2.084  33.406  1.00 37.81           C  
ATOM   2089  O   LYS B  82      -8.266  -1.567  31.766  1.00 37.81           O  
ATOM   2090  CG  LYS B  82     -12.336  -2.883  33.156  1.00 37.81           C  
ATOM   2091  CD  LYS B  82     -13.586  -2.039  33.375  1.00 37.81           C  
ATOM   2092  CE  LYS B  82     -14.859  -2.844  33.156  1.00 37.81           C  
ATOM   2093  NZ  LYS B  82     -16.078  -2.029  33.406  1.00 37.81           N  
ATOM   2094  N   THR B  83      -8.062  -1.565  34.062  1.00 37.47           N  
ATOM   2095  CA  THR B  83      -6.953  -0.624  34.031  1.00 37.47           C  
ATOM   2096  C   THR B  83      -5.719  -1.273  33.406  1.00 37.47           C  
ATOM   2097  CB  THR B  83      -6.609  -0.102  35.438  1.00 37.47           C  
ATOM   2098  O   THR B  83      -5.008  -0.644  32.625  1.00 37.47           O  
ATOM   2099  CG2 THR B  83      -5.680   1.103  35.375  1.00 37.47           C  
ATOM   2100  OG1 THR B  83      -7.820   0.283  36.125  1.00 37.47           O  
ATOM   2101  N   ILE B  84      -5.613  -2.564  33.656  1.00 38.62           N  
ATOM   2102  CA  ILE B  84      -4.469  -3.295  33.125  1.00 38.62           C  
ATOM   2103  C   ILE B  84      -4.586  -3.402  31.609  1.00 38.62           C  
ATOM   2104  CB  ILE B  84      -4.348  -4.699  33.750  1.00 38.62           C  
ATOM   2105  O   ILE B  84      -3.607  -3.203  30.891  1.00 38.62           O  
ATOM   2106  CG1 ILE B  84      -3.979  -4.590  35.250  1.00 38.62           C  
ATOM   2107  CG2 ILE B  84      -3.324  -5.547  33.000  1.00 38.62           C  
ATOM   2108  CD1 ILE B  84      -4.043  -5.914  36.000  1.00 38.62           C  
ATOM   2109  N   LEU B  85      -5.863  -3.672  31.188  1.00 38.06           N  
ATOM   2110  CA  LEU B  85      -6.090  -3.836  29.750  1.00 38.06           C  
ATOM   2111  C   LEU B  85      -5.816  -2.531  29.016  1.00 38.06           C  
ATOM   2112  CB  LEU B  85      -7.523  -4.301  29.484  1.00 38.06           C  
ATOM   2113  O   LEU B  85      -5.203  -2.539  27.938  1.00 38.06           O  
ATOM   2114  CG  LEU B  85      -7.762  -5.027  28.156  1.00 38.06           C  
ATOM   2115  CD1 LEU B  85      -7.832  -6.531  28.375  1.00 38.06           C  
ATOM   2116  CD2 LEU B  85      -9.039  -4.520  27.500  1.00 38.06           C  
ATOM   2117  N   LEU B  86      -6.234  -1.497  29.750  1.00 40.44           N  
ATOM   2118  CA  LEU B  86      -5.988  -0.186  29.156  1.00 40.44           C  
ATOM   2119  C   LEU B  86      -4.496   0.121  29.109  1.00 40.44           C  
ATOM   2120  CB  LEU B  86      -6.723   0.902  29.938  1.00 40.44           C  
ATOM   2121  O   LEU B  86      -4.004   0.675  28.125  1.00 40.44           O  
ATOM   2122  CG  LEU B  86      -7.625   1.834  29.125  1.00 40.44           C  
ATOM   2123  CD1 LEU B  86      -9.031   1.849  29.719  1.00 40.44           C  
ATOM   2124  CD2 LEU B  86      -7.043   3.242  29.094  1.00 40.44           C  
ATOM   2125  N   LEU B  87      -3.840  -0.313  30.094  1.00 40.66           N  
ATOM   2126  CA  LEU B  87      -2.400  -0.088  30.156  1.00 40.66           C  
ATOM   2127  C   LEU B  87      -1.676  -0.911  29.109  1.00 40.66           C  
ATOM   2128  CB  LEU B  87      -1.861  -0.436  31.547  1.00 40.66           C  
ATOM   2129  O   LEU B  87      -0.736  -0.426  28.469  1.00 40.66           O  
ATOM   2130  CG  LEU B  87      -1.573   0.744  32.469  1.00 40.66           C  
ATOM   2131  CD1 LEU B  87      -1.967   0.397  33.906  1.00 40.66           C  
ATOM   2132  CD2 LEU B  87      -0.102   1.138  32.406  1.00 40.66           C  
ATOM   2133  N   VAL B  88      -2.201  -2.064  28.875  1.00 42.75           N  
ATOM   2134  CA  VAL B  88      -1.587  -2.959  27.891  1.00 42.75           C  
ATOM   2135  C   VAL B  88      -1.816  -2.422  26.484  1.00 42.75           C  
ATOM   2136  CB  VAL B  88      -2.141  -4.395  28.016  1.00 42.75           C  
ATOM   2137  O   VAL B  88      -0.898  -2.410  25.656  1.00 42.75           O  
ATOM   2138  CG1 VAL B  88      -1.714  -5.242  26.812  1.00 42.75           C  
ATOM   2139  CG2 VAL B  88      -1.676  -5.039  29.328  1.00 42.75           C  
ATOM   2140  N   CYS B  89      -3.049  -1.954  26.281  1.00 39.09           N  
ATOM   2141  CA  CYS B  89      -3.373  -1.419  24.953  1.00 39.09           C  
ATOM   2142  C   CYS B  89      -2.568  -0.156  24.672  1.00 39.09           C  
ATOM   2143  CB  CYS B  89      -4.867  -1.117  24.859  1.00 39.09           C  
ATOM   2144  O   CYS B  89      -2.049   0.014  23.562  1.00 39.09           O  
ATOM   2145  SG  CYS B  89      -5.898  -2.594  24.719  1.00 39.09           S  
ATOM   2146  N   LYS B  90      -2.414   0.608  25.719  1.00 39.00           N  
ATOM   2147  CA  LYS B  90      -1.613   1.825  25.609  1.00 39.00           C  
ATOM   2148  C   LYS B  90      -0.145   1.496  25.344  1.00 39.00           C  
ATOM   2149  CB  LYS B  90      -1.752   2.676  26.859  1.00 39.00           C  
ATOM   2150  O   LYS B  90       0.512   2.146  24.531  1.00 39.00           O  
ATOM   2151  CG  LYS B  90      -2.959   3.604  26.859  1.00 39.00           C  
ATOM   2152  CD  LYS B  90      -2.965   4.523  28.078  1.00 39.00           C  
ATOM   2153  CE  LYS B  90      -4.102   5.535  28.000  1.00 39.00           C  
ATOM   2154  NZ  LYS B  90      -4.012   6.543  29.094  1.00 39.00           N  
ATOM   2155  N   GLY B  91       0.259   0.487  26.125  1.00 42.19           N  
ATOM   2156  CA  GLY B  91       1.631   0.037  25.938  1.00 42.19           C  
ATOM   2157  C   GLY B  91       1.912  -0.487  24.547  1.00 42.19           C  
ATOM   2158  O   GLY B  91       2.939  -0.157  23.953  1.00 42.19           O  
ATOM   2159  N   LEU B  92       0.956  -1.161  23.984  1.00 40.72           N  
ATOM   2160  CA  LEU B  92       1.128  -1.764  22.672  1.00 40.72           C  
ATOM   2161  C   LEU B  92       1.126  -0.698  21.578  1.00 40.72           C  
ATOM   2162  CB  LEU B  92       0.023  -2.789  22.406  1.00 40.72           C  
ATOM   2163  O   LEU B  92       1.933  -0.755  20.656  1.00 40.72           O  
ATOM   2164  CG  LEU B  92       0.313  -4.227  22.828  1.00 40.72           C  
ATOM   2165  CD1 LEU B  92      -0.988  -4.965  23.125  1.00 40.72           C  
ATOM   2166  CD2 LEU B  92       1.117  -4.953  21.766  1.00 40.72           C  
ATOM   2167  N   ILE B  93       0.311   0.295  21.766  1.00 42.44           N  
ATOM   2168  CA  ILE B  93       0.268   1.411  20.828  1.00 42.44           C  
ATOM   2169  C   ILE B  93       1.588   2.176  20.875  1.00 42.44           C  
ATOM   2170  CB  ILE B  93      -0.913   2.359  21.141  1.00 42.44           C  
ATOM   2171  O   ILE B  93       2.129   2.559  19.844  1.00 42.44           O  
ATOM   2172  CG1 ILE B  93      -2.246   1.671  20.828  1.00 42.44           C  
ATOM   2173  CG2 ILE B  93      -0.773   3.666  20.344  1.00 42.44           C  
ATOM   2174  CD1 ILE B  93      -3.465   2.414  21.359  1.00 42.44           C  
ATOM   2175  N   GLY B  94       1.980   2.354  22.156  1.00 41.91           N  
ATOM   2176  CA  GLY B  94       3.258   3.023  22.328  1.00 41.91           C  
ATOM   2177  C   GLY B  94       4.414   2.281  21.688  1.00 41.91           C  
ATOM   2178  O   GLY B  94       5.262   2.891  21.031  1.00 41.91           O  
ATOM   2179  N   LEU B  95       4.316   0.992  21.828  1.00 43.62           N  
ATOM   2180  CA  LEU B  95       5.371   0.161  21.250  1.00 43.62           C  
ATOM   2181  C   LEU B  95       5.332   0.210  19.734  1.00 43.62           C  
ATOM   2182  CB  LEU B  95       5.234  -1.286  21.734  1.00 43.62           C  
ATOM   2183  O   LEU B  95       6.383   0.257  19.078  1.00 43.62           O  
ATOM   2184  CG  LEU B  95       6.074  -1.681  22.953  1.00 43.62           C  
ATOM   2185  CD1 LEU B  95       5.375  -2.783  23.734  1.00 43.62           C  
ATOM   2186  CD2 LEU B  95       7.465  -2.123  22.516  1.00 43.62           C  
ATOM   2187  N   ILE B  96       4.238   0.199  19.234  1.00 41.69           N  
ATOM   2188  CA  ILE B  96       4.109   0.267  17.781  1.00 41.69           C  
ATOM   2189  C   ILE B  96       4.645   1.605  17.281  1.00 41.69           C  
ATOM   2190  CB  ILE B  96       2.643   0.076  17.344  1.00 41.69           C  
ATOM   2191  O   ILE B  96       5.336   1.661  16.266  1.00 41.69           O  
ATOM   2192  CG1 ILE B  96       2.189  -1.366  17.594  1.00 41.69           C  
ATOM   2193  CG2 ILE B  96       2.477   0.447  15.859  1.00 41.69           C  
ATOM   2194  CD1 ILE B  96       0.691  -1.583  17.438  1.00 41.69           C  
ATOM   2195  N   PHE B  97       4.336   2.617  18.016  1.00 42.88           N  
ATOM   2196  CA  PHE B  97       4.812   3.953  17.672  1.00 42.88           C  
ATOM   2197  C   PHE B  97       6.332   4.023  17.750  1.00 42.88           C  
ATOM   2198  CB  PHE B  97       4.188   5.004  18.594  1.00 42.88           C  
ATOM   2199  O   PHE B  97       6.977   4.621  16.891  1.00 42.88           O  
ATOM   2200  CG  PHE B  97       3.535   6.145  17.859  1.00 42.88           C  
ATOM   2201  CD1 PHE B  97       4.293   7.211  17.391  1.00 42.88           C  
ATOM   2202  CD2 PHE B  97       2.164   6.152  17.656  1.00 42.88           C  
ATOM   2203  CE1 PHE B  97       3.691   8.266  16.719  1.00 42.88           C  
ATOM   2204  CE2 PHE B  97       1.555   7.207  16.969  1.00 42.88           C  
ATOM   2205  CZ  PHE B  97       2.320   8.266  16.500  1.00 42.88           C  
ATOM   2206  N   LEU B  98       6.738   3.422  18.812  1.00 42.00           N  
ATOM   2207  CA  LEU B  98       8.188   3.379  18.984  1.00 42.00           C  
ATOM   2208  C   LEU B  98       8.844   2.604  17.844  1.00 42.00           C  
ATOM   2209  CB  LEU B  98       8.547   2.742  20.328  1.00 42.00           C  
ATOM   2210  O   LEU B  98       9.891   3.012  17.344  1.00 42.00           O  
ATOM   2211  CG  LEU B  98       9.117   3.684  21.391  1.00 42.00           C  
ATOM   2212  CD1 LEU B  98       8.461   3.410  22.750  1.00 42.00           C  
ATOM   2213  CD2 LEU B  98      10.633   3.537  21.484  1.00 42.00           C  
ATOM   2214  N   ALA B  99       8.305   1.626  17.484  1.00 42.66           N  
ATOM   2215  CA  ALA B  99       8.844   0.821  16.391  1.00 42.66           C  
ATOM   2216  C   ALA B  99       8.820   1.596  15.078  1.00 42.66           C  
ATOM   2217  CB  ALA B  99       8.055  -0.481  16.250  1.00 42.66           C  
ATOM   2218  O   ALA B  99       9.750   1.497  14.273  1.00 42.66           O  
ATOM   2219  N   GLN B 100       7.766   2.379  14.867  1.00 38.38           N  
ATOM   2220  CA  GLN B 100       7.676   3.199  13.664  1.00 38.38           C  
ATOM   2221  C   GLN B 100       8.797   4.234  13.617  1.00 38.38           C  
ATOM   2222  CB  GLN B 100       6.312   3.896  13.586  1.00 38.38           C  
ATOM   2223  O   GLN B 100       9.383   4.473  12.562  1.00 38.38           O  
ATOM   2224  CG  GLN B 100       5.215   3.035  12.984  1.00 38.38           C  
ATOM   2225  CD  GLN B 100       3.883   3.756  12.898  1.00 38.38           C  
ATOM   2226  NE2 GLN B 100       2.947   3.189  12.141  1.00 38.38           N  
ATOM   2227  OE1 GLN B 100       3.695   4.816  13.508  1.00 38.38           O  
ATOM   2228  N   ILE B 101       8.906   4.797  14.781  1.00 38.59           N  
ATOM   2229  CA  ILE B 101       9.961   5.805  14.883  1.00 38.59           C  
ATOM   2230  C   ILE B 101      11.312   5.172  14.570  1.00 38.59           C  
ATOM   2231  CB  ILE B 101       9.984   6.457  16.281  1.00 38.59           C  
ATOM   2232  O   ILE B 101      12.117   5.738  13.828  1.00 38.59           O  
ATOM   2233  CG1 ILE B 101       8.727   7.305  16.500  1.00 38.59           C  
ATOM   2234  CG2 ILE B 101      11.250   7.297  16.469  1.00 38.59           C  
ATOM   2235  CD1 ILE B 101       8.555   7.809  17.922  1.00 38.59           C  
ATOM   2236  N   PHE B 102      11.555   4.066  15.242  1.00 39.31           N  
ATOM   2237  CA  PHE B 102      12.836   3.395  15.031  1.00 39.31           C  
ATOM   2238  C   PHE B 102      12.977   2.963  13.578  1.00 39.31           C  
ATOM   2239  CB  PHE B 102      12.969   2.182  15.953  1.00 39.31           C  
ATOM   2240  O   PHE B 102      14.055   3.086  12.992  1.00 39.31           O  
ATOM   2241  CG  PHE B 102      13.664   2.482  17.250  1.00 39.31           C  
ATOM   2242  CD1 PHE B 102      15.023   2.762  17.281  1.00 39.31           C  
ATOM   2243  CD2 PHE B 102      12.953   2.486  18.453  1.00 39.31           C  
ATOM   2244  CE1 PHE B 102      15.672   3.041  18.484  1.00 39.31           C  
ATOM   2245  CE2 PHE B 102      13.594   2.764  19.656  1.00 39.31           C  
ATOM   2246  CZ  PHE B 102      14.953   3.041  19.672  1.00 39.31           C  
ATOM   2247  N   ALA B 103      11.875   2.426  13.086  1.00 36.78           N  
ATOM   2248  CA  ALA B 103      11.930   2.023  11.688  1.00 36.78           C  
ATOM   2249  C   ALA B 103      12.195   3.225  10.781  1.00 36.78           C  
ATOM   2250  CB  ALA B 103      10.633   1.330  11.281  1.00 36.78           C  
ATOM   2251  O   ALA B 103      12.938   3.121   9.805  1.00 36.78           O  
ATOM   2252  N   HIS B 104      11.516   4.285  11.125  1.00 34.47           N  
ATOM   2253  CA  HIS B 104      11.727   5.520  10.375  1.00 34.47           C  
ATOM   2254  C   HIS B 104      13.156   6.016  10.508  1.00 34.47           C  
ATOM   2255  CB  HIS B 104      10.750   6.602  10.852  1.00 34.47           C  
ATOM   2256  O   HIS B 104      13.750   6.488   9.539  1.00 34.47           O  
ATOM   2257  CG  HIS B 104      10.602   7.738   9.891  1.00 34.47           C  
ATOM   2258  CD2 HIS B 104      10.797   9.070  10.047  1.00 34.47           C  
ATOM   2259  ND1 HIS B 104      10.203   7.559   8.578  1.00 34.47           N  
ATOM   2260  CE1 HIS B 104      10.164   8.734   7.977  1.00 34.47           C  
ATOM   2261  NE2 HIS B 104      10.516   9.664   8.844  1.00 34.47           N  
ATOM   2262  N   VAL B 105      13.508   5.988  11.750  1.00 33.53           N  
ATOM   2263  CA  VAL B 105      14.859   6.457  12.023  1.00 33.53           C  
ATOM   2264  C   VAL B 105      15.875   5.539  11.344  1.00 33.53           C  
ATOM   2265  CB  VAL B 105      15.141   6.535  13.539  1.00 33.53           C  
ATOM   2266  O   VAL B 105      16.875   6.004  10.797  1.00 33.53           O  
ATOM   2267  CG1 VAL B 105      16.625   6.785  13.805  1.00 33.53           C  
ATOM   2268  CG2 VAL B 105      14.297   7.629  14.180  1.00 33.53           C  
ATOM   2269  N   LEU B 106      15.523   4.309  11.539  1.00 30.67           N  
ATOM   2270  CA  LEU B 106      16.500   3.357  11.016  1.00 30.67           C  
ATOM   2271  C   LEU B 106      16.328   3.184   9.508  1.00 30.67           C  
ATOM   2272  CB  LEU B 106      16.359   2.004  11.719  1.00 30.67           C  
ATOM   2273  O   LEU B 106      17.016   2.363   8.891  1.00 30.67           O  
ATOM   2274  CG  LEU B 106      16.875   1.928  13.148  1.00 30.67           C  
ATOM   2275  CD1 LEU B 106      16.344   0.685  13.844  1.00 30.67           C  
ATOM   2276  CD2 LEU B 106      18.406   1.931  13.164  1.00 30.67           C  
ATOM   2277  N   TYR B 107      15.672   4.211   8.727  1.00 30.64           N  
ATOM   2278  CA  TYR B 107      15.492   4.246   7.277  1.00 30.64           C  
ATOM   2279  C   TYR B 107      15.016   2.898   6.754  1.00 30.64           C  
ATOM   2280  CB  TYR B 107      16.797   4.641   6.582  1.00 30.64           C  
ATOM   2281  O   TYR B 107      15.531   2.393   5.754  1.00 30.64           O  
ATOM   2282  CG  TYR B 107      17.094   6.121   6.641  1.00 30.64           C  
ATOM   2283  CD1 TYR B 107      16.531   7.000   5.723  1.00 30.64           C  
ATOM   2284  CD2 TYR B 107      17.938   6.641   7.613  1.00 30.64           C  
ATOM   2285  CE1 TYR B 107      16.797   8.367   5.770  1.00 30.64           C  
ATOM   2286  CE2 TYR B 107      18.219   8.000   7.672  1.00 30.64           C  
ATOM   2287  OH  TYR B 107      17.922  10.203   6.801  1.00 30.64           O  
ATOM   2288  CZ  TYR B 107      17.641   8.852   6.746  1.00 30.64           C  
ATOM   2289  N   ILE B 108      14.273   2.115   7.742  1.00 29.88           N  
ATOM   2290  CA  ILE B 108      13.773   0.838   7.238  1.00 29.88           C  
ATOM   2291  C   ILE B 108      12.367   1.017   6.684  1.00 29.88           C  
ATOM   2292  CB  ILE B 108      13.781  -0.245   8.344  1.00 29.88           C  
ATOM   2293  O   ILE B 108      11.406   1.193   7.441  1.00 29.88           O  
ATOM   2294  CG1 ILE B 108      15.195  -0.399   8.930  1.00 29.88           C  
ATOM   2295  CG2 ILE B 108      13.273  -1.578   7.793  1.00 29.88           C  
ATOM   2296  CD1 ILE B 108      15.266  -1.350  10.109  1.00 29.88           C  
ATOM   2297  N   ASP B 109      11.953   1.522   5.387  1.00 34.38           N  
ATOM   2298  CA  ASP B 109      10.766   1.963   4.664  1.00 34.38           C  
ATOM   2299  C   ASP B 109       9.641   0.942   4.789  1.00 34.38           C  
ATOM   2300  CB  ASP B 109      11.094   2.207   3.189  1.00 34.38           C  
ATOM   2301  O   ASP B 109       8.500   1.303   5.094  1.00 34.38           O  
ATOM   2302  CG  ASP B 109      11.258   3.678   2.855  1.00 34.38           C  
ATOM   2303  OD1 ASP B 109      10.828   4.539   3.652  1.00 34.38           O  
ATOM   2304  OD2 ASP B 109      11.828   3.980   1.782  1.00 34.38           O  
ATOM   2305  N   PRO B 110       9.781  -0.391   4.555  1.00 31.61           N  
ATOM   2306  CA  PRO B 110       8.695  -1.369   4.586  1.00 31.61           C  
ATOM   2307  C   PRO B 110       8.086  -1.533   5.980  1.00 31.61           C  
ATOM   2308  CB  PRO B 110       9.367  -2.664   4.129  1.00 31.61           C  
ATOM   2309  O   PRO B 110       6.887  -1.767   6.113  1.00 31.61           O  
ATOM   2310  CG  PRO B 110      10.805  -2.301   3.941  1.00 31.61           C  
ATOM   2311  CD  PRO B 110      10.977  -0.849   4.285  1.00 31.61           C  
ATOM   2312  N   CYS B 111       8.898  -1.245   6.973  1.00 32.31           N  
ATOM   2313  CA  CYS B 111       8.461  -1.397   8.359  1.00 32.31           C  
ATOM   2314  C   CYS B 111       7.488  -0.292   8.750  1.00 32.31           C  
ATOM   2315  CB  CYS B 111       9.664  -1.389   9.305  1.00 32.31           C  
ATOM   2316  O   CYS B 111       6.559  -0.522   9.523  1.00 32.31           O  
ATOM   2317  SG  CYS B 111      10.469  -2.996   9.469  1.00 32.31           S  
ATOM   2318  N   GLN B 112       7.586   0.825   8.055  1.00 32.12           N  
ATOM   2319  CA  GLN B 112       6.688   1.941   8.336  1.00 32.12           C  
ATOM   2320  C   GLN B 112       5.258   1.617   7.918  1.00 32.12           C  
ATOM   2321  CB  GLN B 112       7.172   3.209   7.629  1.00 32.12           C  
ATOM   2322  O   GLN B 112       4.309   1.925   8.641  1.00 32.12           O  
ATOM   2323  CG  GLN B 112       8.109   4.062   8.469  1.00 32.12           C  
ATOM   2324  CD  GLN B 112       8.469   5.375   7.801  1.00 32.12           C  
ATOM   2325  NE2 GLN B 112       9.156   6.250   8.531  1.00 32.12           N  
ATOM   2326  OE1 GLN B 112       8.125   5.605   6.633  1.00 32.12           O  
ATOM   2327  N   ASN B 113       5.141   1.021   6.816  1.00 34.16           N  
ATOM   2328  CA  ASN B 113       3.799   0.712   6.336  1.00 34.16           C  
ATOM   2329  C   ASN B 113       3.131  -0.363   7.191  1.00 34.16           C  
ATOM   2330  CB  ASN B 113       3.840   0.276   4.871  1.00 34.16           C  
ATOM   2331  O   ASN B 113       1.936  -0.282   7.477  1.00 34.16           O  
ATOM   2332  CG  ASN B 113       3.982   1.446   3.918  1.00 34.16           C  
ATOM   2333  ND2 ASN B 113       4.367   1.158   2.680  1.00 34.16           N  
ATOM   2334  OD1 ASN B 113       3.754   2.600   4.293  1.00 34.16           O  
ATOM   2335  N   MET B 114       3.980  -1.310   7.598  1.00 33.19           N  
ATOM   2336  CA  MET B 114       3.463  -2.357   8.469  1.00 33.19           C  
ATOM   2337  C   MET B 114       3.021  -1.779   9.812  1.00 33.19           C  
ATOM   2338  CB  MET B 114       4.516  -3.445   8.688  1.00 33.19           C  
ATOM   2339  O   MET B 114       1.960  -2.135  10.328  1.00 33.19           O  
ATOM   2340  CG  MET B 114       3.941  -4.766   9.180  1.00 33.19           C  
ATOM   2341  SD  MET B 114       5.238  -6.027   9.477  1.00 33.19           S  
ATOM   2342  CE  MET B 114       5.336  -5.973  11.289  1.00 33.19           C  
ATOM   2343  N   LEU B 115       3.787  -0.906  10.133  1.00 33.97           N  
ATOM   2344  CA  LEU B 115       3.502  -0.302  11.430  1.00 33.97           C  
ATOM   2345  C   LEU B 115       2.285   0.614  11.344  1.00 33.97           C  
ATOM   2346  CB  LEU B 115       4.715   0.487  11.930  1.00 33.97           C  
ATOM   2347  O   LEU B 115       1.474   0.657  12.273  1.00 33.97           O  
ATOM   2348  CG  LEU B 115       5.781  -0.313  12.680  1.00 33.97           C  
ATOM   2349  CD1 LEU B 115       7.121   0.411  12.625  1.00 33.97           C  
ATOM   2350  CD2 LEU B 115       5.352  -0.551  14.125  1.00 33.97           C  
ATOM   2351  N   LEU B 116       2.156   1.262  10.211  1.00 36.06           N  
ATOM   2352  CA  LEU B 116       0.965   2.078  10.008  1.00 36.06           C  
ATOM   2353  C   LEU B 116      -0.284   1.207   9.922  1.00 36.06           C  
ATOM   2354  CB  LEU B 116       1.104   2.912   8.727  1.00 36.06           C  
ATOM   2355  O   LEU B 116      -1.329   1.560  10.477  1.00 36.06           O  
ATOM   2356  CG  LEU B 116       1.440   4.391   8.922  1.00 36.06           C  
ATOM   2357  CD1 LEU B 116       2.371   4.871   7.812  1.00 36.06           C  
ATOM   2358  CD2 LEU B 116       0.167   5.230   8.953  1.00 36.06           C  
ATOM   2359  N   SER B 117      -0.211   0.120   9.312  1.00 33.66           N  
ATOM   2360  CA  SER B 117      -1.333  -0.810   9.234  1.00 33.66           C  
ATOM   2361  C   SER B 117      -1.690  -1.362  10.609  1.00 33.66           C  
ATOM   2362  CB  SER B 117      -1.010  -1.962   8.281  1.00 33.66           C  
ATOM   2363  O   SER B 117      -2.869  -1.499  10.945  1.00 33.66           O  
ATOM   2364  OG  SER B 117      -0.565  -3.100   9.000  1.00 33.66           O  
ATOM   2365  N   LEU B 118      -0.702  -1.646  11.352  1.00 34.91           N  
ATOM   2366  CA  LEU B 118      -0.914  -2.137  12.711  1.00 34.91           C  
ATOM   2367  C   LEU B 118      -1.546  -1.061  13.586  1.00 34.91           C  
ATOM   2368  CB  LEU B 118       0.409  -2.602  13.328  1.00 34.91           C  
ATOM   2369  O   LEU B 118      -2.412  -1.355  14.414  1.00 34.91           O  
ATOM   2370  CG  LEU B 118       0.386  -3.951  14.047  1.00 34.91           C  
ATOM   2371  CD1 LEU B 118       1.335  -4.930  13.367  1.00 34.91           C  
ATOM   2372  CD2 LEU B 118       0.751  -3.779  15.516  1.00 34.91           C  
ATOM   2373  N   ASN B 119      -1.161   0.092  13.336  1.00 36.22           N  
ATOM   2374  CA  ASN B 119      -1.771   1.204  14.055  1.00 36.22           C  
ATOM   2375  C   ASN B 119      -3.254   1.343  13.727  1.00 36.22           C  
ATOM   2376  CB  ASN B 119      -1.034   2.510  13.750  1.00 36.22           C  
ATOM   2377  O   ASN B 119      -4.074   1.585  14.609  1.00 36.22           O  
ATOM   2378  CG  ASN B 119      -0.444   3.150  14.992  1.00 36.22           C  
ATOM   2379  ND2 ASN B 119       0.344   4.203  14.797  1.00 36.22           N  
ATOM   2380  OD1 ASN B 119      -0.692   2.703  16.109  1.00 36.22           O  
ATOM   2381  N   SER B 120      -3.432   1.270  12.430  1.00 33.53           N  
ATOM   2382  CA  SER B 120      -4.824   1.396  12.008  1.00 33.53           C  
ATOM   2383  C   SER B 120      -5.684   0.278  12.586  1.00 33.53           C  
ATOM   2384  CB  SER B 120      -4.922   1.386  10.484  1.00 33.53           C  
ATOM   2385  O   SER B 120      -6.816   0.514  13.008  1.00 33.53           O  
ATOM   2386  OG  SER B 120      -5.133   0.070  10.000  1.00 33.53           O  
ATOM   2387  N   ALA B 121      -5.125  -0.880  12.609  1.00 37.00           N  
ATOM   2388  CA  ALA B 121      -5.848  -2.018  13.180  1.00 37.00           C  
ATOM   2389  C   ALA B 121      -6.082  -1.827  14.672  1.00 37.00           C  
ATOM   2390  CB  ALA B 121      -5.078  -3.312  12.922  1.00 37.00           C  
ATOM   2391  O   ALA B 121      -7.176  -2.098  15.172  1.00 37.00           O  
ATOM   2392  N   LEU B 122      -5.047  -1.428  15.281  1.00 35.88           N  
ATOM   2393  CA  LEU B 122      -5.148  -1.236  16.719  1.00 35.88           C  
ATOM   2394  C   LEU B 122      -6.152  -0.137  17.062  1.00 35.88           C  
ATOM   2395  CB  LEU B 122      -3.781  -0.890  17.328  1.00 35.88           C  
ATOM   2396  O   LEU B 122      -6.930  -0.264  18.016  1.00 35.88           O  
ATOM   2397  CG  LEU B 122      -2.955  -2.062  17.844  1.00 35.88           C  
ATOM   2398  CD1 LEU B 122      -1.466  -1.772  17.703  1.00 35.88           C  
ATOM   2399  CD2 LEU B 122      -3.307  -2.352  19.312  1.00 35.88           C  
ATOM   2400  N   PHE B 123      -6.180   0.861  16.266  1.00 40.62           N  
ATOM   2401  CA  PHE B 123      -7.137   1.948  16.453  1.00 40.62           C  
ATOM   2402  C   PHE B 123      -8.562   1.453  16.250  1.00 40.62           C  
ATOM   2403  CB  PHE B 123      -6.836   3.096  15.477  1.00 40.62           C  
ATOM   2404  O   PHE B 123      -9.461   1.812  17.016  1.00 40.62           O  
ATOM   2405  CG  PHE B 123      -7.543   4.379  15.820  1.00 40.62           C  
ATOM   2406  CD1 PHE B 123      -8.703   4.750  15.148  1.00 40.62           C  
ATOM   2407  CD2 PHE B 123      -7.051   5.215  16.812  1.00 40.62           C  
ATOM   2408  CE1 PHE B 123      -9.359   5.938  15.461  1.00 40.62           C  
ATOM   2409  CE2 PHE B 123      -7.699   6.402  17.141  1.00 40.62           C  
ATOM   2410  CZ  PHE B 123      -8.852   6.762  16.453  1.00 40.62           C  
ATOM   2411  N   SER B 124      -8.797   0.733  15.273  1.00 36.00           N  
ATOM   2412  CA  SER B 124     -10.117   0.183  15.000  1.00 36.00           C  
ATOM   2413  C   SER B 124     -10.602  -0.692  16.156  1.00 36.00           C  
ATOM   2414  CB  SER B 124     -10.109  -0.628  13.711  1.00 36.00           C  
ATOM   2415  O   SER B 124     -11.773  -0.651  16.531  1.00 36.00           O  
ATOM   2416  OG  SER B 124     -11.406  -0.703  13.148  1.00 36.00           O  
ATOM   2417  N   LEU B 125      -9.680  -1.408  16.609  1.00 36.16           N  
ATOM   2418  CA  LEU B 125     -10.000  -2.270  17.734  1.00 36.16           C  
ATOM   2419  C   LEU B 125     -10.406  -1.443  18.953  1.00 36.16           C  
ATOM   2420  CB  LEU B 125      -8.812  -3.166  18.094  1.00 36.16           C  
ATOM   2421  O   LEU B 125     -11.352  -1.792  19.672  1.00 36.16           O  
ATOM   2422  CG  LEU B 125      -8.945  -4.645  17.703  1.00 36.16           C  
ATOM   2423  CD1 LEU B 125      -7.605  -5.184  17.219  1.00 36.16           C  
ATOM   2424  CD2 LEU B 125      -9.445  -5.457  18.906  1.00 36.16           C  
ATOM   2425  N   LEU B 126      -9.648  -0.488  19.109  1.00 36.31           N  
ATOM   2426  CA  LEU B 126      -9.953   0.381  20.250  1.00 36.31           C  
ATOM   2427  C   LEU B 126     -11.328   1.014  20.094  1.00 36.31           C  
ATOM   2428  CB  LEU B 126      -8.883   1.474  20.375  1.00 36.31           C  
ATOM   2429  O   LEU B 126     -12.086   1.110  21.062  1.00 36.31           O  
ATOM   2430  CG  LEU B 126      -7.891   1.311  21.531  1.00 36.31           C  
ATOM   2431  CD1 LEU B 126      -6.492   1.713  21.078  1.00 36.31           C  
ATOM   2432  CD2 LEU B 126      -8.328   2.135  22.734  1.00 36.31           C  
ATOM   2433  N   LEU B 127     -11.664   1.401  18.906  1.00 37.78           N  
ATOM   2434  CA  LEU B 127     -12.953   2.035  18.641  1.00 37.78           C  
ATOM   2435  C   LEU B 127     -14.094   1.049  18.859  1.00 37.78           C  
ATOM   2436  CB  LEU B 127     -13.000   2.584  17.219  1.00 37.78           C  
ATOM   2437  O   LEU B 127     -15.133   1.406  19.422  1.00 37.78           O  
ATOM   2438  CG  LEU B 127     -12.734   4.082  17.062  1.00 37.78           C  
ATOM   2439  CD1 LEU B 127     -12.008   4.359  15.750  1.00 37.78           C  
ATOM   2440  CD2 LEU B 127     -14.047   4.863  17.125  1.00 37.78           C  
ATOM   2441  N   ASN B 128     -14.008  -0.117  18.375  1.00 35.84           N  
ATOM   2442  CA  ASN B 128     -15.039  -1.136  18.516  1.00 35.84           C  
ATOM   2443  C   ASN B 128     -15.305  -1.468  19.984  1.00 35.84           C  
ATOM   2444  CB  ASN B 128     -14.664  -2.400  17.750  1.00 35.84           C  
ATOM   2445  O   ASN B 128     -16.453  -1.685  20.391  1.00 35.84           O  
ATOM   2446  CG  ASN B 128     -15.234  -2.424  16.344  1.00 35.84           C  
ATOM   2447  ND2 ASN B 128     -14.672  -3.268  15.492  1.00 35.84           N  
ATOM   2448  OD1 ASN B 128     -16.172  -1.690  16.031  1.00 35.84           O  
ATOM   2449  N   TYR B 129     -14.180  -1.672  20.641  1.00 33.41           N  
ATOM   2450  CA  TYR B 129     -14.312  -1.940  22.078  1.00 33.41           C  
ATOM   2451  C   TYR B 129     -15.156  -0.868  22.750  1.00 33.41           C  
ATOM   2452  CB  TYR B 129     -12.938  -2.023  22.734  1.00 33.41           C  
ATOM   2453  O   TYR B 129     -16.047  -1.180  23.547  1.00 33.41           O  
ATOM   2454  CG  TYR B 129     -12.992  -2.281  24.219  1.00 33.41           C  
ATOM   2455  CD1 TYR B 129     -12.875  -1.236  25.141  1.00 33.41           C  
ATOM   2456  CD2 TYR B 129     -13.164  -3.570  24.719  1.00 33.41           C  
ATOM   2457  CE1 TYR B 129     -12.930  -1.470  26.500  1.00 33.41           C  
ATOM   2458  CE2 TYR B 129     -13.211  -3.816  26.078  1.00 33.41           C  
ATOM   2459  OH  TYR B 129     -13.141  -2.998  28.328  1.00 33.41           O  
ATOM   2460  CZ  TYR B 129     -13.094  -2.762  26.969  1.00 33.41           C  
ATOM   2461  N   TYR B 130     -14.930   0.308  22.359  1.00 34.19           N  
ATOM   2462  CA  TYR B 130     -15.672   1.396  22.984  1.00 34.19           C  
ATOM   2463  C   TYR B 130     -17.141   1.357  22.562  1.00 34.19           C  
ATOM   2464  CB  TYR B 130     -15.062   2.750  22.609  1.00 34.19           C  
ATOM   2465  O   TYR B 130     -18.031   1.659  23.359  1.00 34.19           O  
ATOM   2466  CG  TYR B 130     -13.859   3.123  23.453  1.00 34.19           C  
ATOM   2467  CD1 TYR B 130     -14.008   3.463  24.797  1.00 34.19           C  
ATOM   2468  CD2 TYR B 130     -12.586   3.135  22.891  1.00 34.19           C  
ATOM   2469  CE1 TYR B 130     -12.906   3.809  25.562  1.00 34.19           C  
ATOM   2470  CE2 TYR B 130     -11.477   3.480  23.656  1.00 34.19           C  
ATOM   2471  OH  TYR B 130     -10.547   4.156  25.750  1.00 34.19           O  
ATOM   2472  CZ  TYR B 130     -11.648   3.814  25.000  1.00 34.19           C  
ATOM   2473  N   GLU B 131     -17.453   1.073  21.328  1.00 35.50           N  
ATOM   2474  CA  GLU B 131     -18.812   0.980  20.844  1.00 35.50           C  
ATOM   2475  C   GLU B 131     -19.609  -0.086  21.594  1.00 35.50           C  
ATOM   2476  CB  GLU B 131     -18.828   0.679  19.328  1.00 35.50           C  
ATOM   2477  O   GLU B 131     -20.766   0.127  21.953  1.00 35.50           O  
ATOM   2478  CG  GLU B 131     -19.984   1.337  18.594  1.00 35.50           C  
ATOM   2479  CD  GLU B 131     -19.953   1.068  17.094  1.00 35.50           C  
ATOM   2480  OE1 GLU B 131     -20.859   1.546  16.375  1.00 35.50           O  
ATOM   2481  OE2 GLU B 131     -19.016   0.373  16.641  1.00 35.50           O  
ATOM   2482  N   SER B 132     -19.078  -1.321  21.734  1.00 32.25           N  
ATOM   2483  CA  SER B 132     -19.812  -2.387  22.406  1.00 32.25           C  
ATOM   2484  C   SER B 132     -20.172  -1.991  23.828  1.00 32.25           C  
ATOM   2485  CB  SER B 132     -18.984  -3.678  22.422  1.00 32.25           C  
ATOM   2486  O   SER B 132     -21.156  -2.502  24.391  1.00 32.25           O  
ATOM   2487  OG  SER B 132     -17.938  -3.594  23.375  1.00 32.25           O  
ATOM   2488  N   ARG B 133     -19.219  -1.334  24.547  1.00 32.75           N  
ATOM   2489  CA  ARG B 133     -19.562  -0.980  25.906  1.00 32.75           C  
ATOM   2490  C   ARG B 133     -20.453   0.251  25.953  1.00 32.75           C  
ATOM   2491  CB  ARG B 133     -18.297  -0.733  26.734  1.00 32.75           C  
ATOM   2492  O   ARG B 133     -20.703   0.808  27.031  1.00 32.75           O  
ATOM   2493  CG  ARG B 133     -17.594  -2.006  27.188  1.00 32.75           C  
ATOM   2494  CD  ARG B 133     -17.016  -1.874  28.594  1.00 32.75           C  
ATOM   2495  NE  ARG B 133     -16.375  -3.109  29.031  1.00 32.75           N  
ATOM   2496  NH1 ARG B 133     -15.844  -2.326  31.141  1.00 32.75           N  
ATOM   2497  NH2 ARG B 133     -15.281  -4.461  30.531  1.00 32.75           N  
ATOM   2498  CZ  ARG B 133     -15.836  -3.297  30.234  1.00 32.75           C  
ATOM   2499  N   GLY B 134     -21.266   0.443  25.016  1.00 33.88           N  
ATOM   2500  CA  GLY B 134     -22.172   1.583  25.031  1.00 33.88           C  
ATOM   2501  C   GLY B 134     -21.453   2.916  25.094  1.00 33.88           C  
ATOM   2502  O   GLY B 134     -22.062   3.947  25.391  1.00 33.88           O  
ATOM   2503  N   ALA B 135     -20.219   2.871  25.344  1.00 29.66           N  
ATOM   2504  CA  ALA B 135     -19.406   4.055  25.562  1.00 29.66           C  
ATOM   2505  C   ALA B 135     -19.000   4.711  24.250  1.00 29.66           C  
ATOM   2506  CB  ALA B 135     -18.156   3.684  26.375  1.00 29.66           C  
ATOM   2507  O   ALA B 135     -18.016   5.457  24.203  1.00 29.66           O  
ATOM   2508  N   ILE B 136     -19.703   4.312  23.219  1.00 31.98           N  
ATOM   2509  CA  ILE B 136     -19.453   4.949  21.922  1.00 31.98           C  
ATOM   2510  C   ILE B 136     -19.766   6.441  22.016  1.00 31.98           C  
ATOM   2511  CB  ILE B 136     -20.281   4.289  20.797  1.00 31.98           C  
ATOM   2512  O   ILE B 136     -19.219   7.246  21.266  1.00 31.98           O  
ATOM   2513  CG1 ILE B 136     -19.812   2.850  20.562  1.00 31.98           C  
ATOM   2514  CG2 ILE B 136     -20.188   5.113  19.516  1.00 31.98           C  
ATOM   2515  CD1 ILE B 136     -20.641   2.086  19.547  1.00 31.98           C  
ATOM   2516  N   HIS B 137     -20.828   6.785  22.922  1.00 29.03           N  
ATOM   2517  CA  HIS B 137     -21.312   8.148  23.078  1.00 29.03           C  
ATOM   2518  C   HIS B 137     -20.172   9.102  23.406  1.00 29.03           C  
ATOM   2519  CB  HIS B 137     -22.375   8.219  24.172  1.00 29.03           C  
ATOM   2520  O   HIS B 137     -20.047  10.172  22.797  1.00 29.03           O  
ATOM   2521  CG  HIS B 137     -23.688   8.766  23.703  1.00 29.03           C  
ATOM   2522  CD2 HIS B 137     -24.922   8.195  23.641  1.00 29.03           C  
ATOM   2523  ND1 HIS B 137     -23.828  10.047  23.234  1.00 29.03           N  
ATOM   2524  CE1 HIS B 137     -25.094  10.250  22.891  1.00 29.03           C  
ATOM   2525  NE2 HIS B 137     -25.766   9.141  23.125  1.00 29.03           N  
ATOM   2526  N   PRO B 138     -19.438   8.789  24.469  1.00 28.97           N  
ATOM   2527  CA  PRO B 138     -18.375   9.734  24.828  1.00 28.97           C  
ATOM   2528  C   PRO B 138     -17.281   9.812  23.766  1.00 28.97           C  
ATOM   2529  CB  PRO B 138     -17.812   9.180  26.141  1.00 28.97           C  
ATOM   2530  O   PRO B 138     -16.672  10.875  23.562  1.00 28.97           O  
ATOM   2531  CG  PRO B 138     -18.625   7.953  26.406  1.00 28.97           C  
ATOM   2532  CD  PRO B 138     -19.547   7.723  25.234  1.00 28.97           C  
ATOM   2533  N   LEU B 139     -17.109   8.727  23.000  1.00 30.88           N  
ATOM   2534  CA  LEU B 139     -16.172   8.805  21.875  1.00 30.88           C  
ATOM   2535  C   LEU B 139     -16.688   9.750  20.797  1.00 30.88           C  
ATOM   2536  CB  LEU B 139     -15.930   7.410  21.281  1.00 30.88           C  
ATOM   2537  O   LEU B 139     -15.914  10.508  20.219  1.00 30.88           O  
ATOM   2538  CG  LEU B 139     -14.531   6.828  21.469  1.00 30.88           C  
ATOM   2539  CD1 LEU B 139     -14.617   5.383  21.953  1.00 30.88           C  
ATOM   2540  CD2 LEU B 139     -13.742   6.914  20.172  1.00 30.88           C  
ATOM   2541  N   MET B 140     -17.984   9.602  20.531  1.00 30.16           N  
ATOM   2542  CA  MET B 140     -18.625  10.531  19.609  1.00 30.16           C  
ATOM   2543  C   MET B 140     -18.625  11.953  20.172  1.00 30.16           C  
ATOM   2544  CB  MET B 140     -20.062  10.094  19.312  1.00 30.16           C  
ATOM   2545  O   MET B 140     -18.453  12.922  19.438  1.00 30.16           O  
ATOM   2546  CG  MET B 140     -20.172   9.062  18.203  1.00 30.16           C  
ATOM   2547  SD  MET B 140     -21.328   9.578  16.875  1.00 30.16           S  
ATOM   2548  CE  MET B 140     -22.375   8.102  16.766  1.00 30.16           C  
ATOM   2549  N   GLU B 141     -18.891  12.086  21.484  1.00 30.59           N  
ATOM   2550  CA  GLU B 141     -18.812  13.375  22.172  1.00 30.59           C  
ATOM   2551  C   GLU B 141     -17.391  13.914  22.172  1.00 30.59           C  
ATOM   2552  CB  GLU B 141     -19.328  13.258  23.609  1.00 30.59           C  
ATOM   2553  O   GLU B 141     -17.172  15.109  22.000  1.00 30.59           O  
ATOM   2554  CG  GLU B 141     -20.703  13.883  23.812  1.00 30.59           C  
ATOM   2555  CD  GLU B 141     -21.188  13.797  25.250  1.00 30.59           C  
ATOM   2556  OE1 GLU B 141     -22.297  14.281  25.547  1.00 30.59           O  
ATOM   2557  OE2 GLU B 141     -20.438  13.242  26.094  1.00 30.59           O  
ATOM   2558  N   LEU B 142     -16.438  13.094  22.516  1.00 28.67           N  
ATOM   2559  CA  LEU B 142     -15.023  13.422  22.453  1.00 28.67           C  
ATOM   2560  C   LEU B 142     -14.609  13.781  21.031  1.00 28.67           C  
ATOM   2561  CB  LEU B 142     -14.172  12.258  22.969  1.00 28.67           C  
ATOM   2562  O   LEU B 142     -13.852  14.727  20.812  1.00 28.67           O  
ATOM   2563  CG  LEU B 142     -13.500  12.453  24.328  1.00 28.67           C  
ATOM   2564  CD1 LEU B 142     -13.648  11.203  25.172  1.00 28.67           C  
ATOM   2565  CD2 LEU B 142     -12.023  12.812  24.141  1.00 28.67           C  
ATOM   2566  N   VAL B 143     -15.023  12.898  20.203  1.00 31.52           N  
ATOM   2567  CA  VAL B 143     -14.828  13.227  18.797  1.00 31.52           C  
ATOM   2568  C   VAL B 143     -15.531  14.539  18.453  1.00 31.52           C  
ATOM   2569  CB  VAL B 143     -15.344  12.094  17.875  1.00 31.52           C  
ATOM   2570  O   VAL B 143     -15.008  15.359  17.703  1.00 31.52           O  
ATOM   2571  CG1 VAL B 143     -15.328  12.547  16.406  1.00 31.52           C  
ATOM   2572  CG2 VAL B 143     -14.500  10.836  18.047  1.00 31.52           C  
ATOM   2573  N   GLN B 144     -16.688  14.734  18.953  1.00 27.44           N  
ATOM   2574  CA  GLN B 144     -17.438  15.984  18.859  1.00 27.44           C  
ATOM   2575  C   GLN B 144     -16.672  17.125  19.531  1.00 27.44           C  
ATOM   2576  CB  GLN B 144     -18.812  15.836  19.484  1.00 27.44           C  
ATOM   2577  O   GLN B 144     -16.641  18.250  19.016  1.00 27.44           O  
ATOM   2578  CG  GLN B 144     -19.922  15.570  18.469  1.00 27.44           C  
ATOM   2579  CD  GLN B 144     -21.297  15.539  19.094  1.00 27.44           C  
ATOM   2580  NE2 GLN B 144     -22.328  15.391  18.266  1.00 27.44           N  
ATOM   2581  OE1 GLN B 144     -21.438  15.656  20.328  1.00 27.44           O  
ATOM   2582  N   THR B 145     -16.094  17.000  20.875  1.00 26.48           N  
ATOM   2583  CA  THR B 145     -15.391  18.062  21.594  1.00 26.48           C  
ATOM   2584  C   THR B 145     -13.984  18.266  21.031  1.00 26.48           C  
ATOM   2585  CB  THR B 145     -15.305  17.750  23.094  1.00 26.48           C  
ATOM   2586  O   THR B 145     -13.477  19.375  21.000  1.00 26.48           O  
ATOM   2587  CG2 THR B 145     -15.953  18.859  23.922  1.00 26.48           C  
ATOM   2588  OG1 THR B 145     -15.969  16.516  23.359  1.00 26.48           O  
ATOM   2589  N   ALA B 146     -13.102  17.219  20.766  1.00 29.47           N  
ATOM   2590  CA  ALA B 146     -11.758  17.375  20.203  1.00 29.47           C  
ATOM   2591  C   ALA B 146     -11.812  17.781  18.734  1.00 29.47           C  
ATOM   2592  CB  ALA B 146     -10.969  16.078  20.359  1.00 29.47           C  
ATOM   2593  O   ALA B 146     -10.781  17.875  18.078  1.00 29.47           O  
ATOM   2594  N   GLY B 147     -12.820  18.562  18.359  1.00 28.11           N  
ATOM   2595  CA  GLY B 147     -13.062  19.047  17.000  1.00 28.11           C  
ATOM   2596  C   GLY B 147     -12.812  18.000  15.938  1.00 28.11           C  
ATOM   2597  O   GLY B 147     -12.766  18.312  14.750  1.00 28.11           O  
ATOM   2598  N   LEU B 148     -12.180  16.969  16.438  1.00 27.62           N  
ATOM   2599  CA  LEU B 148     -11.820  15.906  15.492  1.00 27.62           C  
ATOM   2600  C   LEU B 148     -13.000  14.977  15.242  1.00 27.62           C  
ATOM   2601  CB  LEU B 148     -10.625  15.102  16.016  1.00 27.62           C  
ATOM   2602  O   LEU B 148     -12.852  13.922  14.625  1.00 27.62           O  
ATOM   2603  CG  LEU B 148      -9.273  15.805  16.000  1.00 27.62           C  
ATOM   2604  CD1 LEU B 148      -8.281  15.078  16.891  1.00 27.62           C  
ATOM   2605  CD2 LEU B 148      -8.742  15.898  14.570  1.00 27.62           C  
ATOM   2606  N   ARG B 149     -14.203  15.266  15.781  1.00 30.69           N  
ATOM   2607  CA  ARG B 149     -15.469  14.547  15.711  1.00 30.69           C  
ATOM   2608  C   ARG B 149     -15.805  14.172  14.266  1.00 30.69           C  
ATOM   2609  CB  ARG B 149     -16.594  15.398  16.297  1.00 30.69           C  
ATOM   2610  O   ARG B 149     -16.188  13.031  13.992  1.00 30.69           O  
ATOM   2611  CG  ARG B 149     -17.688  14.586  16.984  1.00 30.69           C  
ATOM   2612  CD  ARG B 149     -18.750  15.477  17.609  1.00 30.69           C  
ATOM   2613  NE  ARG B 149     -19.828  14.695  18.219  1.00 30.69           N  
ATOM   2614  NH1 ARG B 149     -21.078  16.531  18.844  1.00 30.69           N  
ATOM   2615  NH2 ARG B 149     -21.828  14.414  19.297  1.00 30.69           N  
ATOM   2616  CZ  ARG B 149     -20.906  15.219  18.781  1.00 30.69           C  
ATOM   2617  N   PRO B 150     -15.695  15.141  13.469  1.00 28.92           N  
ATOM   2618  CA  PRO B 150     -16.156  14.828  12.117  1.00 28.92           C  
ATOM   2619  C   PRO B 150     -15.281  13.789  11.414  1.00 28.92           C  
ATOM   2620  CB  PRO B 150     -16.078  16.172  11.398  1.00 28.92           C  
ATOM   2621  O   PRO B 150     -15.797  12.930  10.688  1.00 28.92           O  
ATOM   2622  CG  PRO B 150     -15.586  17.125  12.430  1.00 28.92           C  
ATOM   2623  CD  PRO B 150     -15.297  16.359  13.688  1.00 28.92           C  
ATOM   2624  N   THR B 151     -14.023  13.797  11.742  1.00 26.83           N  
ATOM   2625  CA  THR B 151     -13.109  12.891  11.055  1.00 26.83           C  
ATOM   2626  C   THR B 151     -13.219  11.477  11.609  1.00 26.83           C  
ATOM   2627  CB  THR B 151     -11.648  13.375  11.172  1.00 26.83           C  
ATOM   2628  O   THR B 151     -13.242  10.508  10.852  1.00 26.83           O  
ATOM   2629  CG2 THR B 151     -10.820  12.914   9.984  1.00 26.83           C  
ATOM   2630  OG1 THR B 151     -11.633  14.812  11.227  1.00 26.83           O  
ATOM   2631  N   LEU B 152     -13.070  11.414  12.883  1.00 28.84           N  
ATOM   2632  CA  LEU B 152     -13.234  10.109  13.523  1.00 28.84           C  
ATOM   2633  C   LEU B 152     -14.656   9.594  13.352  1.00 28.84           C  
ATOM   2634  CB  LEU B 152     -12.891  10.203  15.016  1.00 28.84           C  
ATOM   2635  O   LEU B 152     -14.867   8.398  13.133  1.00 28.84           O  
ATOM   2636  CG  LEU B 152     -11.508   9.703  15.422  1.00 28.84           C  
ATOM   2637  CD1 LEU B 152     -10.930  10.578  16.531  1.00 28.84           C  
ATOM   2638  CD2 LEU B 152     -11.578   8.242  15.875  1.00 28.84           C  
ATOM   2639  N   CYS B 153     -15.609  10.531  13.469  1.00 28.20           N  
ATOM   2640  CA  CYS B 153     -17.000  10.180  13.203  1.00 28.20           C  
ATOM   2641  C   CYS B 153     -17.188   9.766  11.750  1.00 28.20           C  
ATOM   2642  CB  CYS B 153     -17.922  11.352  13.539  1.00 28.20           C  
ATOM   2643  O   CYS B 153     -17.938   8.820  11.461  1.00 28.20           O  
ATOM   2644  SG  CYS B 153     -18.578  11.312  15.219  1.00 28.20           S  
ATOM   2645  N   ALA B 154     -16.531  10.422  10.828  1.00 30.56           N  
ATOM   2646  CA  ALA B 154     -16.562  10.078   9.406  1.00 30.56           C  
ATOM   2647  C   ALA B 154     -15.875   8.742   9.156  1.00 30.56           C  
ATOM   2648  CB  ALA B 154     -15.914  11.180   8.578  1.00 30.56           C  
ATOM   2649  O   ALA B 154     -16.359   7.930   8.359  1.00 30.56           O  
ATOM   2650  N   ALA B 155     -14.852   8.594   9.852  1.00 30.34           N  
ATOM   2651  CA  ALA B 155     -14.180   7.305   9.734  1.00 30.34           C  
ATOM   2652  C   ALA B 155     -15.000   6.195  10.375  1.00 30.34           C  
ATOM   2653  CB  ALA B 155     -12.789   7.367  10.359  1.00 30.34           C  
ATOM   2654  O   ALA B 155     -15.141   5.105   9.812  1.00 30.34           O  
ATOM   2655  N   VAL B 156     -15.492   6.504  11.547  1.00 31.05           N  
ATOM   2656  CA  VAL B 156     -16.391   5.566  12.219  1.00 31.05           C  
ATOM   2657  C   VAL B 156     -17.703   5.480  11.453  1.00 31.05           C  
ATOM   2658  CB  VAL B 156     -16.641   5.977  13.688  1.00 31.05           C  
ATOM   2659  O   VAL B 156     -18.266   4.395  11.281  1.00 31.05           O  
ATOM   2660  CG1 VAL B 156     -17.766   5.141  14.289  1.00 31.05           C  
ATOM   2661  CG2 VAL B 156     -15.367   5.840  14.508  1.00 31.05           C  
ATOM   2662  N   ARG B 157     -18.344   6.656  11.008  1.00 29.23           N  
ATOM   2663  CA  ARG B 157     -19.578   6.676  10.227  1.00 29.23           C  
ATOM   2664  C   ARG B 157     -19.391   5.965   8.891  1.00 29.23           C  
ATOM   2665  CB  ARG B 157     -20.047   8.109   9.992  1.00 29.23           C  
ATOM   2666  O   ARG B 157     -20.281   5.238   8.438  1.00 29.23           O  
ATOM   2667  CG  ARG B 157     -21.250   8.508  10.836  1.00 29.23           C  
ATOM   2668  CD  ARG B 157     -21.719   9.930  10.531  1.00 29.23           C  
ATOM   2669  NE  ARG B 157     -22.844  10.328  11.359  1.00 29.23           N  
ATOM   2670  NH1 ARG B 157     -23.031  12.445  10.477  1.00 29.23           N  
ATOM   2671  NH2 ARG B 157     -24.469  11.766  12.117  1.00 29.23           N  
ATOM   2672  CZ  ARG B 157     -23.438  11.508  11.320  1.00 29.23           C  
ATOM   2673  N   PHE B 158     -18.312   6.230   8.266  1.00 29.83           N  
ATOM   2674  CA  PHE B 158     -18.000   5.531   7.027  1.00 29.83           C  
ATOM   2675  C   PHE B 158     -17.875   4.035   7.266  1.00 29.83           C  
ATOM   2676  CB  PHE B 158     -16.719   6.082   6.410  1.00 29.83           C  
ATOM   2677  O   PHE B 158     -18.344   3.227   6.461  1.00 29.83           O  
ATOM   2678  CG  PHE B 158     -16.562   5.785   4.941  1.00 29.83           C  
ATOM   2679  CD1 PHE B 158     -15.867   4.668   4.508  1.00 29.83           C  
ATOM   2680  CD2 PHE B 158     -17.125   6.629   3.992  1.00 29.83           C  
ATOM   2681  CE1 PHE B 158     -15.734   4.391   3.150  1.00 29.83           C  
ATOM   2682  CE2 PHE B 158     -17.000   6.359   2.633  1.00 29.83           C  
ATOM   2683  CZ  PHE B 158     -16.297   5.242   2.213  1.00 29.83           C  
ATOM   2684  N   ASN B 159     -17.234   3.762   8.352  1.00 27.50           N  
ATOM   2685  CA  ASN B 159     -17.203   2.340   8.680  1.00 27.50           C  
ATOM   2686  C   ASN B 159     -18.547   1.847   9.188  1.00 27.50           C  
ATOM   2687  CB  ASN B 159     -16.109   2.053   9.711  1.00 27.50           C  
ATOM   2688  O   ASN B 159     -18.969   0.734   8.867  1.00 27.50           O  
ATOM   2689  CG  ASN B 159     -14.797   1.623   9.070  1.00 27.50           C  
ATOM   2690  ND2 ASN B 159     -13.719   1.648   9.852  1.00 27.50           N  
ATOM   2691  OD1 ASN B 159     -14.758   1.272   7.891  1.00 27.50           O  
ATOM   2692  N   CYS B 160     -19.078   2.680  10.133  1.00 25.72           N  
ATOM   2693  CA  CYS B 160     -20.406   2.355  10.633  1.00 25.72           C  
ATOM   2694  C   CYS B 160     -21.453   2.439   9.523  1.00 25.72           C  
ATOM   2695  CB  CYS B 160     -20.797   3.293  11.781  1.00 25.72           C  
ATOM   2696  O   CYS B 160     -22.406   1.658   9.500  1.00 25.72           O  
ATOM   2697  SG  CYS B 160     -20.109   2.812  13.383  1.00 25.72           S  
ATOM   2698  N   LEU B 161     -21.484   3.504   8.641  1.00 25.89           N  
ATOM   2699  CA  LEU B 161     -22.469   3.533   7.555  1.00 25.89           C  
ATOM   2700  C   LEU B 161     -22.344   2.291   6.680  1.00 25.89           C  
ATOM   2701  CB  LEU B 161     -22.266   4.793   6.703  1.00 25.89           C  
ATOM   2702  O   LEU B 161     -23.344   1.805   6.145  1.00 25.89           O  
ATOM   2703  CG  LEU B 161     -22.938   6.066   7.215  1.00 25.89           C  
ATOM   2704  CD1 LEU B 161     -22.281   7.297   6.613  1.00 25.89           C  
ATOM   2705  CD2 LEU B 161     -24.438   6.051   6.898  1.00 25.89           C  
ATOM   2706  N   ASN B 162     -21.281   1.702   6.453  1.00 26.12           N  
ATOM   2707  CA  ASN B 162     -21.266   0.396   5.801  1.00 26.12           C  
ATOM   2708  C   ASN B 162     -21.781  -0.696   6.738  1.00 26.12           C  
ATOM   2709  CB  ASN B 162     -19.875   0.050   5.301  1.00 26.12           C  
ATOM   2710  O   ASN B 162     -22.344  -1.696   6.285  1.00 26.12           O  
ATOM   2711  CG  ASN B 162     -19.547   0.689   3.961  1.00 26.12           C  
ATOM   2712  ND2 ASN B 162     -18.266   0.748   3.619  1.00 26.12           N  
ATOM   2713  OD1 ASN B 162     -20.453   1.129   3.242  1.00 26.12           O  
ATOM   2714  N   SER B 163     -21.516  -0.502   8.109  1.00 24.34           N  
ATOM   2715  CA  SER B 163     -22.219  -1.444   8.977  1.00 24.34           C  
ATOM   2716  C   SER B 163     -23.609  -0.925   9.352  1.00 24.34           C  
ATOM   2717  CB  SER B 163     -21.406  -1.717  10.242  1.00 24.34           C  
ATOM   2718  O   SER B 163     -23.812   0.285   9.469  1.00 24.34           O  
ATOM   2719  OG  SER B 163     -21.453  -0.600  11.117  1.00 24.34           O  
ATOM   2720  N   THR B 164     -24.766  -1.329   8.812  1.00 24.05           N  
ATOM   2721  CA  THR B 164     -26.156  -1.080   9.164  1.00 24.05           C  
ATOM   2722  C   THR B 164     -26.297  -0.788  10.648  1.00 24.05           C  
ATOM   2723  CB  THR B 164     -27.047  -2.277   8.781  1.00 24.05           C  
ATOM   2724  O   THR B 164     -27.391  -0.827  11.195  1.00 24.05           O  
ATOM   2725  CG2 THR B 164     -27.359  -2.279   7.293  1.00 24.05           C  
ATOM   2726  OG1 THR B 164     -26.375  -3.494   9.117  1.00 24.05           O  
ATOM   2727  N   ALA B 165     -25.438  -0.805  11.508  1.00 26.41           N  
ATOM   2728  CA  ALA B 165     -25.906  -0.719  12.891  1.00 26.41           C  
ATOM   2729  C   ALA B 165     -26.672   0.574  13.141  1.00 26.41           C  
ATOM   2730  CB  ALA B 165     -24.719  -0.818  13.852  1.00 26.41           C  
ATOM   2731  O   ALA B 165     -26.359   1.609  12.539  1.00 26.41           O  
ATOM   2732  N   HIS B 166     -28.031   0.484  13.445  1.00 23.27           N  
ATOM   2733  CA  HIS B 166     -29.125   1.359  13.875  1.00 23.27           C  
ATOM   2734  C   HIS B 166     -28.578   2.561  14.648  1.00 23.27           C  
ATOM   2735  CB  HIS B 166     -30.125   0.587  14.742  1.00 23.27           C  
ATOM   2736  O   HIS B 166     -27.938   2.400  15.688  1.00 23.27           O  
ATOM   2737  CG  HIS B 166     -31.484   0.490  14.133  1.00 23.27           C  
ATOM   2738  CD2 HIS B 166     -32.250  -0.585  13.844  1.00 23.27           C  
ATOM   2739  ND1 HIS B 166     -32.219   1.598  13.742  1.00 23.27           N  
ATOM   2740  CE1 HIS B 166     -33.375   1.206  13.242  1.00 23.27           C  
ATOM   2741  NE2 HIS B 166     -33.406  -0.114  13.297  1.00 23.27           N  
ATOM   2742  N   ILE B 167     -28.391   3.516  13.992  1.00 24.95           N  
ATOM   2743  CA  ILE B 167     -28.125   4.797  14.641  1.00 24.95           C  
ATOM   2744  C   ILE B 167     -29.328   5.211  15.492  1.00 24.95           C  
ATOM   2745  CB  ILE B 167     -27.797   5.895  13.594  1.00 24.95           C  
ATOM   2746  O   ILE B 167     -30.422   5.391  14.969  1.00 24.95           O  
ATOM   2747  CG1 ILE B 167     -26.578   5.492  12.758  1.00 24.95           C  
ATOM   2748  CG2 ILE B 167     -27.578   7.242  14.289  1.00 24.95           C  
ATOM   2749  CD1 ILE B 167     -26.266   6.461  11.633  1.00 24.95           C  
ATOM   2750  N   ASP B 168     -29.500   4.699  16.688  1.00 25.28           N  
ATOM   2751  CA  ASP B 168     -30.625   5.070  17.547  1.00 25.28           C  
ATOM   2752  C   ASP B 168     -30.844   6.582  17.547  1.00 25.28           C  
ATOM   2753  CB  ASP B 168     -30.375   4.582  18.984  1.00 25.28           C  
ATOM   2754  O   ASP B 168     -29.906   7.355  17.750  1.00 25.28           O  
ATOM   2755  CG  ASP B 168     -31.641   4.141  19.688  1.00 25.28           C  
ATOM   2756  OD1 ASP B 168     -32.750   4.508  19.234  1.00 25.28           O  
ATOM   2757  OD2 ASP B 168     -31.531   3.424  20.703  1.00 25.28           O  
ATOM   2758  N   PRO B 169     -31.922   7.066  16.984  1.00 24.92           N  
ATOM   2759  CA  PRO B 169     -32.469   8.430  16.906  1.00 24.92           C  
ATOM   2760  C   PRO B 169     -32.312   9.195  18.219  1.00 24.92           C  
ATOM   2761  CB  PRO B 169     -33.938   8.219  16.547  1.00 24.92           C  
ATOM   2762  O   PRO B 169     -32.375  10.422  18.219  1.00 24.92           O  
ATOM   2763  CG  PRO B 169     -34.156   6.750  16.719  1.00 24.92           C  
ATOM   2764  CD  PRO B 169     -32.844   6.094  17.016  1.00 24.92           C  
ATOM   2765  N   SER B 170     -32.344   8.492  19.359  1.00 23.77           N  
ATOM   2766  CA  SER B 170     -32.500   9.148  20.656  1.00 23.77           C  
ATOM   2767  C   SER B 170     -31.281   9.977  21.016  1.00 23.77           C  
ATOM   2768  CB  SER B 170     -32.781   8.109  21.750  1.00 23.77           C  
ATOM   2769  O   SER B 170     -31.297  10.711  22.016  1.00 23.77           O  
ATOM   2770  OG  SER B 170     -31.688   7.211  21.859  1.00 23.77           O  
ATOM   2771  N   VAL B 171     -30.297   9.805  20.359  1.00 25.19           N  
ATOM   2772  CA  VAL B 171     -29.062  10.492  20.719  1.00 25.19           C  
ATOM   2773  C   VAL B 171     -29.078  11.914  20.172  1.00 25.19           C  
ATOM   2774  CB  VAL B 171     -27.812   9.734  20.219  1.00 25.19           C  
ATOM   2775  O   VAL B 171     -28.203  12.719  20.484  1.00 25.19           O  
ATOM   2776  CG1 VAL B 171     -26.531  10.477  20.609  1.00 25.19           C  
ATOM   2777  CG2 VAL B 171     -27.797   8.305  20.766  1.00 25.19           C  
ATOM   2778  N   GLU B 172     -29.891  12.242  19.312  1.00 20.73           N  
ATOM   2779  CA  GLU B 172     -30.188  13.617  18.906  1.00 20.73           C  
ATOM   2780  C   GLU B 172     -30.844  14.414  20.031  1.00 20.73           C  
ATOM   2781  CB  GLU B 172     -31.078  13.625  17.656  1.00 20.73           C  
ATOM   2782  O   GLU B 172     -30.922  15.641  19.953  1.00 20.73           O  
ATOM   2783  CG  GLU B 172     -30.312  13.461  16.344  1.00 20.73           C  
ATOM   2784  CD  GLU B 172     -31.203  13.625  15.125  1.00 20.73           C  
ATOM   2785  OE1 GLU B 172     -30.656  13.664  13.992  1.00 20.73           O  
ATOM   2786  OE2 GLU B 172     -32.438  13.703  15.289  1.00 20.73           O  
ATOM   2787  N   ASN B 173     -31.578  13.852  20.953  1.00 19.98           N  
ATOM   2788  CA  ASN B 173     -32.344  14.648  21.891  1.00 19.98           C  
ATOM   2789  C   ASN B 173     -31.516  15.078  23.094  1.00 19.98           C  
ATOM   2790  CB  ASN B 173     -33.594  13.875  22.359  1.00 19.98           C  
ATOM   2791  O   ASN B 173     -30.938  14.242  23.781  1.00 19.98           O  
ATOM   2792  CG  ASN B 173     -34.844  14.258  21.578  1.00 19.98           C  
ATOM   2793  ND2 ASN B 173     -35.875  13.414  21.672  1.00 19.98           N  
ATOM   2794  OD1 ASN B 173     -34.875  15.289  20.922  1.00 19.98           O  
ATOM   2795  N   PRO B 174     -31.328  16.453  23.359  1.00 19.84           N  
ATOM   2796  CA  PRO B 174     -31.469  16.781  24.781  1.00 19.84           C  
ATOM   2797  C   PRO B 174     -32.781  16.312  25.375  1.00 19.84           C  
ATOM   2798  CB  PRO B 174     -31.375  18.312  24.797  1.00 19.84           C  
ATOM   2799  O   PRO B 174     -33.781  16.172  24.641  1.00 19.84           O  
ATOM   2800  CG  PRO B 174     -31.656  18.734  23.391  1.00 19.84           C  
ATOM   2801  CD  PRO B 174     -31.641  17.516  22.516  1.00 19.84           C  
TER    2802      PRO B 174                                                      
ATOM   2803  N   MET C   1     -23.750  17.078 -31.188  1.00 20.92           N  
ATOM   2804  CA  MET C   1     -22.578  16.266 -31.562  1.00 20.92           C  
ATOM   2805  C   MET C   1     -22.938  14.789 -31.609  1.00 20.92           C  
ATOM   2806  CB  MET C   1     -21.422  16.516 -30.594  1.00 20.92           C  
ATOM   2807  O   MET C   1     -23.438  14.234 -30.625  1.00 20.92           O  
ATOM   2808  CG  MET C   1     -20.500  17.656 -31.000  1.00 20.92           C  
ATOM   2809  SD  MET C   1     -19.031  17.781 -29.922  1.00 20.92           S  
ATOM   2810  CE  MET C   1     -19.188  19.516 -29.391  1.00 20.92           C  
ATOM   2811  N   ARG C   2     -23.125  14.211 -32.625  1.00 23.47           N  
ATOM   2812  CA  ARG C   2     -23.578  12.836 -32.844  1.00 23.47           C  
ATOM   2813  C   ARG C   2     -22.453  11.844 -32.594  1.00 23.47           C  
ATOM   2814  CB  ARG C   2     -24.109  12.672 -34.281  1.00 23.47           C  
ATOM   2815  O   ARG C   2     -21.375  11.945 -33.188  1.00 23.47           O  
ATOM   2816  CG  ARG C   2     -25.625  12.844 -34.375  1.00 23.47           C  
ATOM   2817  CD  ARG C   2     -26.109  12.570 -35.812  1.00 23.47           C  
ATOM   2818  NE  ARG C   2     -27.562  12.625 -35.875  1.00 23.47           N  
ATOM   2819  NH1 ARG C   2     -27.656  12.117 -38.125  1.00 23.47           N  
ATOM   2820  NH2 ARG C   2     -29.594  12.477 -36.969  1.00 23.47           N  
ATOM   2821  CZ  ARG C   2     -28.266  12.406 -37.000  1.00 23.47           C  
ATOM   2822  N   PHE C   3     -22.203  11.531 -31.344  1.00 28.41           N  
ATOM   2823  CA  PHE C   3     -21.234  10.562 -30.844  1.00 28.41           C  
ATOM   2824  C   PHE C   3     -21.344   9.250 -31.609  1.00 28.41           C  
ATOM   2825  CB  PHE C   3     -21.438  10.312 -29.344  1.00 28.41           C  
ATOM   2826  O   PHE C   3     -22.375   8.578 -31.562  1.00 28.41           O  
ATOM   2827  CG  PHE C   3     -20.484  11.086 -28.469  1.00 28.41           C  
ATOM   2828  CD1 PHE C   3     -19.250  10.555 -28.125  1.00 28.41           C  
ATOM   2829  CD2 PHE C   3     -20.828  12.344 -28.000  1.00 28.41           C  
ATOM   2830  CE1 PHE C   3     -18.375  11.266 -27.328  1.00 28.41           C  
ATOM   2831  CE2 PHE C   3     -19.953  13.062 -27.188  1.00 28.41           C  
ATOM   2832  CZ  PHE C   3     -18.719  12.523 -26.844  1.00 28.41           C  
ATOM   2833  N   ASP C   4     -20.750   9.172 -32.812  1.00 29.33           N  
ATOM   2834  CA  ASP C   4     -20.734   7.898 -33.531  1.00 29.33           C  
ATOM   2835  C   ASP C   4     -20.062   6.816 -32.688  1.00 29.33           C  
ATOM   2836  CB  ASP C   4     -20.016   8.039 -34.875  1.00 29.33           C  
ATOM   2837  O   ASP C   4     -18.906   6.965 -32.281  1.00 29.33           O  
ATOM   2838  CG  ASP C   4     -20.828   7.496 -36.031  1.00 29.33           C  
ATOM   2839  OD1 ASP C   4     -21.797   6.746 -35.812  1.00 29.33           O  
ATOM   2840  OD2 ASP C   4     -20.500   7.824 -37.188  1.00 29.33           O  
ATOM   2841  N   PHE C   5     -20.656   5.926 -31.984  1.00 33.06           N  
ATOM   2842  CA  PHE C   5     -20.422   4.824 -31.062  1.00 33.06           C  
ATOM   2843  C   PHE C   5     -19.312   3.912 -31.578  1.00 33.06           C  
ATOM   2844  CB  PHE C   5     -21.703   4.016 -30.828  1.00 33.06           C  
ATOM   2845  O   PHE C   5     -18.531   3.363 -30.781  1.00 33.06           O  
ATOM   2846  CG  PHE C   5     -22.156   3.984 -29.406  1.00 33.06           C  
ATOM   2847  CD1 PHE C   5     -21.734   2.982 -28.547  1.00 33.06           C  
ATOM   2848  CD2 PHE C   5     -23.031   4.957 -28.922  1.00 33.06           C  
ATOM   2849  CE1 PHE C   5     -22.156   2.951 -27.219  1.00 33.06           C  
ATOM   2850  CE2 PHE C   5     -23.453   4.930 -27.594  1.00 33.06           C  
ATOM   2851  CZ  PHE C   5     -23.016   3.926 -26.734  1.00 33.06           C  
ATOM   2852  N   GLN C   6     -19.188   3.846 -32.875  1.00 32.22           N  
ATOM   2853  CA  GLN C   6     -18.203   2.994 -33.531  1.00 32.22           C  
ATOM   2854  C   GLN C   6     -16.781   3.527 -33.312  1.00 32.22           C  
ATOM   2855  CB  GLN C   6     -18.484   2.881 -35.031  1.00 32.22           C  
ATOM   2856  O   GLN C   6     -15.867   2.760 -33.031  1.00 32.22           O  
ATOM   2857  CG  GLN C   6     -19.156   1.576 -35.438  1.00 32.22           C  
ATOM   2858  CD  GLN C   6     -19.312   1.434 -36.938  1.00 32.22           C  
ATOM   2859  NE2 GLN C   6     -19.688   0.238 -37.375  1.00 32.22           N  
ATOM   2860  OE1 GLN C   6     -19.109   2.391 -37.688  1.00 32.22           O  
ATOM   2861  N   ASN C   7     -16.594   4.770 -33.438  1.00 36.47           N  
ATOM   2862  CA  ASN C   7     -15.281   5.391 -33.344  1.00 36.47           C  
ATOM   2863  C   ASN C   7     -14.781   5.422 -31.906  1.00 36.47           C  
ATOM   2864  CB  ASN C   7     -15.312   6.805 -33.938  1.00 36.47           C  
ATOM   2865  O   ASN C   7     -13.594   5.207 -31.656  1.00 36.47           O  
ATOM   2866  CG  ASN C   7     -14.977   6.836 -35.406  1.00 36.47           C  
ATOM   2867  ND2 ASN C   7     -15.250   7.965 -36.062  1.00 36.47           N  
ATOM   2868  OD1 ASN C   7     -14.484   5.855 -35.969  1.00 36.47           O  
ATOM   2869  N   LEU C   8     -15.727   5.516 -30.953  1.00 35.31           N  
ATOM   2870  CA  LEU C   8     -15.359   5.500 -29.531  1.00 35.31           C  
ATOM   2871  C   LEU C   8     -14.883   4.113 -29.109  1.00 35.31           C  
ATOM   2872  CB  LEU C   8     -16.547   5.926 -28.672  1.00 35.31           C  
ATOM   2873  O   LEU C   8     -13.906   3.990 -28.375  1.00 35.31           O  
ATOM   2874  CG  LEU C   8     -16.219   6.500 -27.297  1.00 35.31           C  
ATOM   2875  CD1 LEU C   8     -16.328   8.016 -27.312  1.00 35.31           C  
ATOM   2876  CD2 LEU C   8     -17.125   5.898 -26.234  1.00 35.31           C  
ATOM   2877  N   LYS C   9     -15.570   3.141 -29.828  1.00 35.88           N  
ATOM   2878  CA  LYS C   9     -15.180   1.750 -29.625  1.00 35.88           C  
ATOM   2879  C   LYS C   9     -13.734   1.513 -30.047  1.00 35.88           C  
ATOM   2880  CB  LYS C   9     -16.109   0.808 -30.391  1.00 35.88           C  
ATOM   2881  O   LYS C   9     -12.961   0.886 -29.312  1.00 35.88           O  
ATOM   2882  CG  LYS C   9     -17.297   0.317 -29.562  1.00 35.88           C  
ATOM   2883  CD  LYS C   9     -18.156  -0.666 -30.359  1.00 35.88           C  
ATOM   2884  CE  LYS C   9     -19.359  -1.126 -29.562  1.00 35.88           C  
ATOM   2885  NZ  LYS C   9     -20.172  -2.127 -30.312  1.00 35.88           N  
ATOM   2886  N   PHE C  10     -13.492   1.977 -31.250  1.00 37.47           N  
ATOM   2887  CA  PHE C  10     -12.156   1.812 -31.812  1.00 37.47           C  
ATOM   2888  C   PHE C  10     -11.125   2.566 -30.984  1.00 37.47           C  
ATOM   2889  CB  PHE C  10     -12.125   2.299 -33.250  1.00 37.47           C  
ATOM   2890  O   PHE C  10     -10.031   2.055 -30.734  1.00 37.47           O  
ATOM   2891  CG  PHE C  10     -11.211   1.491 -34.156  1.00 37.47           C  
ATOM   2892  CD1 PHE C  10      -9.867   1.804 -34.250  1.00 37.47           C  
ATOM   2893  CD2 PHE C  10     -11.711   0.417 -34.875  1.00 37.47           C  
ATOM   2894  CE1 PHE C  10      -9.023   1.058 -35.062  1.00 37.47           C  
ATOM   2895  CE2 PHE C  10     -10.875  -0.333 -35.688  1.00 37.47           C  
ATOM   2896  CZ  PHE C  10      -9.531  -0.010 -35.812  1.00 37.47           C  
ATOM   2897  N   SER C  11     -11.594   3.590 -30.281  1.00 35.88           N  
ATOM   2898  CA  SER C  11     -10.656   4.402 -29.516  1.00 35.88           C  
ATOM   2899  C   SER C  11     -10.344   3.768 -28.172  1.00 35.88           C  
ATOM   2900  CB  SER C  11     -11.211   5.812 -29.312  1.00 35.88           C  
ATOM   2901  O   SER C  11      -9.188   3.750 -27.734  1.00 35.88           O  
ATOM   2902  OG  SER C  11     -11.336   6.492 -30.547  1.00 35.88           O  
ATOM   2903  N   MET C  12     -11.320   3.168 -27.625  1.00 39.00           N  
ATOM   2904  CA  MET C  12     -11.109   2.543 -26.312  1.00 39.00           C  
ATOM   2905  C   MET C  12     -10.250   1.292 -26.453  1.00 39.00           C  
ATOM   2906  CB  MET C  12     -12.453   2.189 -25.672  1.00 39.00           C  
ATOM   2907  O   MET C  12      -9.359   1.061 -25.641  1.00 39.00           O  
ATOM   2908  CG  MET C  12     -13.156   3.377 -25.031  1.00 39.00           C  
ATOM   2909  SD  MET C  12     -14.320   2.877 -23.703  1.00 39.00           S  
ATOM   2910  CE  MET C  12     -15.891   2.961 -24.609  1.00 39.00           C  
ATOM   2911  N   ILE C  13     -10.516   0.453 -27.469  1.00 38.91           N  
ATOM   2912  CA  ILE C  13      -9.688  -0.705 -27.797  1.00 38.91           C  
ATOM   2913  C   ILE C  13      -8.250  -0.260 -28.047  1.00 38.91           C  
ATOM   2914  CB  ILE C  13     -10.234  -1.464 -29.031  1.00 38.91           C  
ATOM   2915  O   ILE C  13      -7.305  -0.898 -27.578  1.00 38.91           O  
ATOM   2916  CG1 ILE C  13     -11.555  -2.158 -28.688  1.00 38.91           C  
ATOM   2917  CG2 ILE C  13      -9.203  -2.475 -29.547  1.00 38.91           C  
ATOM   2918  CD1 ILE C  13     -12.305  -2.705 -29.891  1.00 38.91           C  
ATOM   2919  N   PHE C  14      -8.156   0.773 -28.734  1.00 43.56           N  
ATOM   2920  CA  PHE C  14      -6.828   1.264 -29.062  1.00 43.56           C  
ATOM   2921  C   PHE C  14      -6.090   1.726 -27.812  1.00 43.56           C  
ATOM   2922  CB  PHE C  14      -6.918   2.410 -30.078  1.00 43.56           C  
ATOM   2923  O   PHE C  14      -4.902   1.429 -27.641  1.00 43.56           O  
ATOM   2924  CG  PHE C  14      -5.594   2.787 -30.688  1.00 43.56           C  
ATOM   2925  CD1 PHE C  14      -4.840   3.828 -30.156  1.00 43.56           C  
ATOM   2926  CD2 PHE C  14      -5.102   2.098 -31.781  1.00 43.56           C  
ATOM   2927  CE1 PHE C  14      -3.613   4.176 -30.719  1.00 43.56           C  
ATOM   2928  CE2 PHE C  14      -3.879   2.441 -32.344  1.00 43.56           C  
ATOM   2929  CZ  PHE C  14      -3.137   3.482 -31.828  1.00 43.56           C  
ATOM   2930  N   ILE C  15      -6.844   2.174 -26.859  1.00 41.19           N  
ATOM   2931  CA  ILE C  15      -6.230   2.656 -25.625  1.00 41.19           C  
ATOM   2932  C   ILE C  15      -5.781   1.472 -24.781  1.00 41.19           C  
ATOM   2933  CB  ILE C  15      -7.195   3.559 -24.828  1.00 41.19           C  
ATOM   2934  O   ILE C  15      -4.688   1.483 -24.219  1.00 41.19           O  
ATOM   2935  CG1 ILE C  15      -7.426   4.883 -25.562  1.00 41.19           C  
ATOM   2936  CG2 ILE C  15      -6.660   3.807 -23.422  1.00 41.19           C  
ATOM   2937  CD1 ILE C  15      -8.578   5.711 -25.016  1.00 41.19           C  
ATOM   2938  N   PHE C  16      -6.656   0.524 -24.734  1.00 45.88           N  
ATOM   2939  CA  PHE C  16      -6.344  -0.675 -23.969  1.00 45.88           C  
ATOM   2940  C   PHE C  16      -5.117  -1.377 -24.531  1.00 45.88           C  
ATOM   2941  CB  PHE C  16      -7.539  -1.635 -23.953  1.00 45.88           C  
ATOM   2942  O   PHE C  16      -4.211  -1.756 -23.781  1.00 45.88           O  
ATOM   2943  CG  PHE C  16      -7.344  -2.836 -23.062  1.00 45.88           C  
ATOM   2944  CD1 PHE C  16      -6.965  -4.059 -23.609  1.00 45.88           C  
ATOM   2945  CD2 PHE C  16      -7.543  -2.738 -21.688  1.00 45.88           C  
ATOM   2946  CE1 PHE C  16      -6.785  -5.172 -22.781  1.00 45.88           C  
ATOM   2947  CE2 PHE C  16      -7.367  -3.846 -20.875  1.00 45.88           C  
ATOM   2948  CZ  PHE C  16      -6.988  -5.062 -21.422  1.00 45.88           C  
ATOM   2949  N   LEU C  17      -5.145  -1.670 -25.906  1.00 37.41           N  
ATOM   2950  CA  LEU C  17      -4.027  -2.312 -26.578  1.00 37.41           C  
ATOM   2951  C   LEU C  17      -2.756  -1.480 -26.453  1.00 37.41           C  
ATOM   2952  CB  LEU C  17      -4.355  -2.529 -28.062  1.00 37.41           C  
ATOM   2953  O   LEU C  17      -1.671  -2.025 -26.234  1.00 37.41           O  
ATOM   2954  CG  LEU C  17      -5.137  -3.801 -28.406  1.00 37.41           C  
ATOM   2955  CD1 LEU C  17      -5.801  -3.662 -29.766  1.00 37.41           C  
ATOM   2956  CD2 LEU C  17      -4.219  -5.020 -28.375  1.00 37.41           C  
ATOM   2957  N   TRP C  18      -2.957  -0.350 -26.344  1.00 42.19           N  
ATOM   2958  CA  TRP C  18      -1.828   0.569 -26.234  1.00 42.19           C  
ATOM   2959  C   TRP C  18      -1.209   0.514 -24.844  1.00 42.19           C  
ATOM   2960  CB  TRP C  18      -2.268   2.000 -26.547  1.00 42.19           C  
ATOM   2961  O   TRP C  18       0.017   0.503 -24.703  1.00 42.19           O  
ATOM   2962  CG  TRP C  18      -1.146   2.994 -26.562  1.00 42.19           C  
ATOM   2963  CD1 TRP C  18      -0.856   3.924 -25.609  1.00 42.19           C  
ATOM   2964  CD2 TRP C  18      -0.164   3.160 -27.594  1.00 42.19           C  
ATOM   2965  CE2 TRP C  18       0.691   4.211 -27.188  1.00 42.19           C  
ATOM   2966  CE3 TRP C  18       0.076   2.523 -28.812  1.00 42.19           C  
ATOM   2967  NE1 TRP C  18       0.247   4.656 -25.969  1.00 42.19           N  
ATOM   2968  CH2 TRP C  18       1.982   3.996 -29.156  1.00 42.19           C  
ATOM   2969  CZ2 TRP C  18       1.770   4.637 -27.969  1.00 42.19           C  
ATOM   2970  CZ3 TRP C  18       1.150   2.949 -29.594  1.00 42.19           C  
ATOM   2971  N   ASN C  19      -2.023   0.418 -23.906  1.00 39.75           N  
ATOM   2972  CA  ASN C  19      -1.528   0.276 -22.547  1.00 39.75           C  
ATOM   2973  C   ASN C  19      -0.721  -1.008 -22.375  1.00 39.75           C  
ATOM   2974  CB  ASN C  19      -2.688   0.312 -21.547  1.00 39.75           C  
ATOM   2975  O   ASN C  19       0.290  -1.020 -21.672  1.00 39.75           O  
ATOM   2976  CG  ASN C  19      -3.141   1.724 -21.234  1.00 39.75           C  
ATOM   2977  ND2 ASN C  19      -4.387   1.862 -20.797  1.00 39.75           N  
ATOM   2978  OD1 ASN C  19      -2.375   2.682 -21.375  1.00 39.75           O  
ATOM   2979  N   ILE C  20      -1.144  -1.981 -22.984  1.00 40.94           N  
ATOM   2980  CA  ILE C  20      -0.419  -3.248 -22.969  1.00 40.94           C  
ATOM   2981  C   ILE C  20       0.925  -3.082 -23.672  1.00 40.94           C  
ATOM   2982  CB  ILE C  20      -1.237  -4.379 -23.641  1.00 40.94           C  
ATOM   2983  O   ILE C  20       1.955  -3.547 -23.188  1.00 40.94           O  
ATOM   2984  CG1 ILE C  20      -2.461  -4.723 -22.781  1.00 40.94           C  
ATOM   2985  CG2 ILE C  20      -0.363  -5.613 -23.875  1.00 40.94           C  
ATOM   2986  CD1 ILE C  20      -3.432  -5.688 -23.453  1.00 40.94           C  
ATOM   2987  N   ILE C  21       0.840  -2.439 -24.812  1.00 40.47           N  
ATOM   2988  CA  ILE C  21       2.057  -2.256 -25.594  1.00 40.47           C  
ATOM   2989  C   ILE C  21       3.041  -1.380 -24.812  1.00 40.47           C  
ATOM   2990  CB  ILE C  21       1.751  -1.631 -26.969  1.00 40.47           C  
ATOM   2991  O   ILE C  21       4.227  -1.706 -24.719  1.00 40.47           O  
ATOM   2992  CG1 ILE C  21       1.007  -2.635 -27.859  1.00 40.47           C  
ATOM   2993  CG2 ILE C  21       3.041  -1.154 -27.641  1.00 40.47           C  
ATOM   2994  CD1 ILE C  21       0.420  -2.025 -29.125  1.00 40.47           C  
ATOM   2995  N   VAL C  22       2.455  -0.401 -24.312  1.00 43.00           N  
ATOM   2996  CA  VAL C  22       3.316   0.538 -23.594  1.00 43.00           C  
ATOM   2997  C   VAL C  22       3.891  -0.131 -22.344  1.00 43.00           C  
ATOM   2998  CB  VAL C  22       2.557   1.826 -23.203  1.00 43.00           C  
ATOM   2999  O   VAL C  22       5.070   0.040 -22.031  1.00 43.00           O  
ATOM   3000  CG1 VAL C  22       3.379   2.664 -22.234  1.00 43.00           C  
ATOM   3001  CG2 VAL C  22       2.215   2.639 -24.453  1.00 43.00           C  
ATOM   3002  N   GLY C  23       3.045  -0.771 -21.641  1.00 39.09           N  
ATOM   3003  CA  GLY C  23       3.549  -1.547 -20.516  1.00 39.09           C  
ATOM   3004  C   GLY C  23       4.652  -2.514 -20.906  1.00 39.09           C  
ATOM   3005  O   GLY C  23       5.656  -2.637 -20.203  1.00 39.09           O  
ATOM   3006  N   PHE C  24       4.434  -3.170 -22.000  1.00 43.94           N  
ATOM   3007  CA  PHE C  24       5.422  -4.109 -22.516  1.00 43.94           C  
ATOM   3008  C   PHE C  24       6.703  -3.385 -22.922  1.00 43.94           C  
ATOM   3009  CB  PHE C  24       4.859  -4.875 -23.719  1.00 43.94           C  
ATOM   3010  O   PHE C  24       7.805  -3.859 -22.625  1.00 43.94           O  
ATOM   3011  CG  PHE C  24       5.742  -5.996 -24.203  1.00 43.94           C  
ATOM   3012  CD1 PHE C  24       6.582  -5.828 -25.297  1.00 43.94           C  
ATOM   3013  CD2 PHE C  24       5.738  -7.223 -23.547  1.00 43.94           C  
ATOM   3014  CE1 PHE C  24       7.398  -6.867 -25.734  1.00 43.94           C  
ATOM   3015  CE2 PHE C  24       6.555  -8.266 -23.969  1.00 43.94           C  
ATOM   3016  CZ  PHE C  24       7.383  -8.086 -25.062  1.00 43.94           C  
ATOM   3017  N   LEU C  25       6.461  -2.273 -23.562  1.00 40.94           N  
ATOM   3018  CA  LEU C  25       7.629  -1.507 -23.984  1.00 40.94           C  
ATOM   3019  C   LEU C  25       8.398  -0.975 -22.781  1.00 40.94           C  
ATOM   3020  CB  LEU C  25       7.211  -0.345 -24.891  1.00 40.94           C  
ATOM   3021  O   LEU C  25       9.625  -1.019 -22.750  1.00 40.94           O  
ATOM   3022  CG  LEU C  25       6.973  -0.685 -26.359  1.00 40.94           C  
ATOM   3023  CD1 LEU C  25       6.160   0.416 -27.031  1.00 40.94           C  
ATOM   3024  CD2 LEU C  25       8.297  -0.895 -27.078  1.00 40.94           C  
ATOM   3025  N   LEU C  26       7.672  -0.579 -21.797  1.00 40.91           N  
ATOM   3026  CA  LEU C  26       8.320  -0.098 -20.578  1.00 40.91           C  
ATOM   3027  C   LEU C  26       9.047  -1.232 -19.859  1.00 40.91           C  
ATOM   3028  CB  LEU C  26       7.293   0.538 -19.641  1.00 40.91           C  
ATOM   3029  O   LEU C  26      10.148  -1.040 -19.344  1.00 40.91           O  
ATOM   3030  CG  LEU C  26       6.996   2.021 -19.859  1.00 40.91           C  
ATOM   3031  CD1 LEU C  26       5.602   2.365 -19.359  1.00 40.91           C  
ATOM   3032  CD2 LEU C  26       8.047   2.887 -19.172  1.00 40.91           C  
ATOM   3033  N   ALA C  27       8.484  -2.301 -19.750  1.00 40.38           N  
ATOM   3034  CA  ALA C  27       9.141  -3.480 -19.188  1.00 40.38           C  
ATOM   3035  C   ALA C  27      10.398  -3.836 -19.969  1.00 40.38           C  
ATOM   3036  CB  ALA C  27       8.172  -4.664 -19.172  1.00 40.38           C  
ATOM   3037  O   ALA C  27      11.422  -4.188 -19.391  1.00 40.38           O  
ATOM   3038  N   LEU C  28      10.273  -3.746 -21.281  1.00 41.03           N  
ATOM   3039  CA  LEU C  28      11.422  -4.043 -22.125  1.00 41.03           C  
ATOM   3040  C   LEU C  28      12.539  -3.033 -21.906  1.00 41.03           C  
ATOM   3041  CB  LEU C  28      11.016  -4.047 -23.609  1.00 41.03           C  
ATOM   3042  O   LEU C  28      13.711  -3.404 -21.844  1.00 41.03           O  
ATOM   3043  CG  LEU C  28      10.594  -5.395 -24.188  1.00 41.03           C  
ATOM   3044  CD1 LEU C  28       9.617  -5.195 -25.344  1.00 41.03           C  
ATOM   3045  CD2 LEU C  28      11.820  -6.176 -24.656  1.00 41.03           C  
ATOM   3046  N   VAL C  29      12.180  -1.847 -21.812  1.00 41.84           N  
ATOM   3047  CA  VAL C  29      13.172  -0.805 -21.547  1.00 41.84           C  
ATOM   3048  C   VAL C  29      13.852  -1.055 -20.203  1.00 41.84           C  
ATOM   3049  CB  VAL C  29      12.531   0.602 -21.578  1.00 41.84           C  
ATOM   3050  O   VAL C  29      15.062  -0.902 -20.078  1.00 41.84           O  
ATOM   3051  CG1 VAL C  29      13.500   1.646 -21.031  1.00 41.84           C  
ATOM   3052  CG2 VAL C  29      12.094   0.967 -23.000  1.00 41.84           C  
ATOM   3053  N   LYS C  30      13.148  -1.348 -19.281  1.00 36.38           N  
ATOM   3054  CA  LYS C  30      13.742  -1.649 -17.984  1.00 36.38           C  
ATOM   3055  C   LYS C  30      14.695  -2.836 -18.078  1.00 36.38           C  
ATOM   3056  CB  LYS C  30      12.648  -1.932 -16.953  1.00 36.38           C  
ATOM   3057  O   LYS C  30      15.766  -2.824 -17.469  1.00 36.38           O  
ATOM   3058  CG  LYS C  30      12.203  -0.705 -16.172  1.00 36.38           C  
ATOM   3059  CD  LYS C  30      11.234  -1.075 -15.047  1.00 36.38           C  
ATOM   3060  CE  LYS C  30      10.805   0.150 -14.258  1.00 36.38           C  
ATOM   3061  NZ  LYS C  30       9.914  -0.217 -13.109  1.00 36.38           N  
ATOM   3062  N   ILE C  31      14.281  -3.771 -18.750  1.00 38.66           N  
ATOM   3063  CA  ILE C  31      15.125  -4.941 -18.969  1.00 38.66           C  
ATOM   3064  C   ILE C  31      16.406  -4.523 -19.688  1.00 38.66           C  
ATOM   3065  CB  ILE C  31      14.391  -6.027 -19.781  1.00 38.66           C  
ATOM   3066  O   ILE C  31      17.500  -4.961 -19.312  1.00 38.66           O  
ATOM   3067  CG1 ILE C  31      13.258  -6.641 -18.953  1.00 38.66           C  
ATOM   3068  CG2 ILE C  31      15.367  -7.109 -20.250  1.00 38.66           C  
ATOM   3069  CD1 ILE C  31      12.320  -7.539 -19.750  1.00 38.66           C  
ATOM   3070  N   PHE C  32      16.234  -3.771 -20.828  1.00 39.62           N  
ATOM   3071  CA  PHE C  32      17.391  -3.326 -21.578  1.00 39.62           C  
ATOM   3072  C   PHE C  32      18.312  -2.482 -20.703  1.00 39.62           C  
ATOM   3073  CB  PHE C  32      16.969  -2.527 -22.812  1.00 39.62           C  
ATOM   3074  O   PHE C  32      19.531  -2.611 -20.781  1.00 39.62           O  
ATOM   3075  CG  PHE C  32      17.938  -2.607 -23.953  1.00 39.62           C  
ATOM   3076  CD1 PHE C  32      18.906  -1.626 -24.141  1.00 39.62           C  
ATOM   3077  CD2 PHE C  32      17.891  -3.662 -24.859  1.00 39.62           C  
ATOM   3078  CE1 PHE C  32      19.812  -1.696 -25.188  1.00 39.62           C  
ATOM   3079  CE2 PHE C  32      18.797  -3.740 -25.922  1.00 39.62           C  
ATOM   3080  CZ  PHE C  32      19.750  -2.756 -26.078  1.00 39.62           C  
ATOM   3081  N   LYS C  33      17.688  -1.648 -19.891  1.00 37.78           N  
ATOM   3082  CA  LYS C  33      18.500  -0.844 -18.984  1.00 37.78           C  
ATOM   3083  C   LYS C  33      19.281  -1.729 -18.016  1.00 37.78           C  
ATOM   3084  CB  LYS C  33      17.625   0.147 -18.219  1.00 37.78           C  
ATOM   3085  O   LYS C  33      20.453  -1.473 -17.734  1.00 37.78           O  
ATOM   3086  CG  LYS C  33      17.906   1.605 -18.547  1.00 37.78           C  
ATOM   3087  CD  LYS C  33      17.062   2.545 -17.703  1.00 37.78           C  
ATOM   3088  CE  LYS C  33      17.375   4.004 -18.000  1.00 37.78           C  
ATOM   3089  NZ  LYS C  33      16.625   4.926 -17.094  1.00 37.78           N  
ATOM   3090  N   ILE C  34      18.578  -2.613 -17.438  1.00 34.50           N  
ATOM   3091  CA  ILE C  34      19.250  -3.545 -16.547  1.00 34.50           C  
ATOM   3092  C   ILE C  34      20.406  -4.227 -17.281  1.00 34.50           C  
ATOM   3093  CB  ILE C  34      18.281  -4.605 -15.977  1.00 34.50           C  
ATOM   3094  O   ILE C  34      21.500  -4.367 -16.750  1.00 34.50           O  
ATOM   3095  CG1 ILE C  34      17.281  -3.953 -15.008  1.00 34.50           C  
ATOM   3096  CG2 ILE C  34      19.047  -5.734 -15.289  1.00 34.50           C  
ATOM   3097  CD1 ILE C  34      16.141  -4.863 -14.602  1.00 34.50           C  
ATOM   3098  N   TYR C  35      20.031  -4.738 -18.484  1.00 31.52           N  
ATOM   3099  CA  TYR C  35      21.078  -5.406 -19.266  1.00 31.52           C  
ATOM   3100  C   TYR C  35      22.219  -4.453 -19.594  1.00 31.52           C  
ATOM   3101  CB  TYR C  35      20.484  -5.973 -20.562  1.00 31.52           C  
ATOM   3102  O   TYR C  35      23.391  -4.844 -19.562  1.00 31.52           O  
ATOM   3103  CG  TYR C  35      20.516  -7.480 -20.641  1.00 31.52           C  
ATOM   3104  CD1 TYR C  35      21.656  -8.164 -21.016  1.00 31.52           C  
ATOM   3105  CD2 TYR C  35      19.375  -8.227 -20.328  1.00 31.52           C  
ATOM   3106  CE1 TYR C  35      21.688  -9.555 -21.078  1.00 31.52           C  
ATOM   3107  CE2 TYR C  35      19.391  -9.617 -20.391  1.00 31.52           C  
ATOM   3108  OH  TYR C  35      20.578 -11.641 -20.828  1.00 31.52           O  
ATOM   3109  CZ  TYR C  35      20.547 -10.266 -20.766  1.00 31.52           C  
ATOM   3110  N   MET C  36      21.812  -3.258 -20.031  1.00 32.84           N  
ATOM   3111  CA  MET C  36      22.859  -2.316 -20.406  1.00 32.84           C  
ATOM   3112  C   MET C  36      23.656  -1.876 -19.172  1.00 32.84           C  
ATOM   3113  CB  MET C  36      22.266  -1.097 -21.109  1.00 32.84           C  
ATOM   3114  O   MET C  36      24.859  -1.630 -19.266  1.00 32.84           O  
ATOM   3115  CG  MET C  36      21.891  -1.350 -22.562  1.00 32.84           C  
ATOM   3116  SD  MET C  36      22.844  -0.301 -23.719  1.00 32.84           S  
ATOM   3117  CE  MET C  36      21.594  -0.037 -25.016  1.00 32.84           C  
ATOM   3118  N   TYR C  37      22.969  -1.578 -18.109  1.00 32.56           N  
ATOM   3119  CA  TYR C  37      23.734  -1.253 -16.922  1.00 32.56           C  
ATOM   3120  C   TYR C  37      24.719  -2.371 -16.578  1.00 32.56           C  
ATOM   3121  CB  TYR C  37      22.812  -0.999 -15.734  1.00 32.56           C  
ATOM   3122  O   TYR C  37      25.781  -2.121 -16.000  1.00 32.56           O  
ATOM   3123  CG  TYR C  37      22.578   0.464 -15.453  1.00 32.56           C  
ATOM   3124  CD1 TYR C  37      23.500   1.218 -14.742  1.00 32.56           C  
ATOM   3125  CD2 TYR C  37      21.406   1.096 -15.891  1.00 32.56           C  
ATOM   3126  CE1 TYR C  37      23.281   2.566 -14.477  1.00 32.56           C  
ATOM   3127  CE2 TYR C  37      21.188   2.443 -15.633  1.00 32.56           C  
ATOM   3128  OH  TYR C  37      21.906   4.504 -14.672  1.00 32.56           O  
ATOM   3129  CZ  TYR C  37      22.125   3.170 -14.930  1.00 32.56           C  
ATOM   3130  N   LEU C  38      24.297  -3.658 -16.578  1.00 31.48           N  
ATOM   3131  CA  LEU C  38      25.234  -4.750 -16.328  1.00 31.48           C  
ATOM   3132  C   LEU C  38      26.422  -4.688 -17.297  1.00 31.48           C  
ATOM   3133  CB  LEU C  38      24.531  -6.102 -16.469  1.00 31.48           C  
ATOM   3134  O   LEU C  38      27.531  -5.062 -16.953  1.00 31.48           O  
ATOM   3135  CG  LEU C  38      23.750  -6.578 -15.242  1.00 31.48           C  
ATOM   3136  CD1 LEU C  38      22.688  -7.594 -15.648  1.00 31.48           C  
ATOM   3137  CD2 LEU C  38      24.688  -7.172 -14.195  1.00 31.48           C  
ATOM   3138  N   ASP C  39      26.219  -4.570 -18.609  1.00 31.08           N  
ATOM   3139  CA  ASP C  39      27.359  -4.617 -19.500  1.00 31.08           C  
ATOM   3140  C   ASP C  39      27.953  -3.227 -19.719  1.00 31.08           C  
ATOM   3141  CB  ASP C  39      26.984  -5.242 -20.844  1.00 31.08           C  
ATOM   3142  O   ASP C  39      29.172  -3.068 -19.828  1.00 31.08           O  
ATOM   3143  CG  ASP C  39      27.219  -6.742 -20.891  1.00 31.08           C  
ATOM   3144  OD1 ASP C  39      27.969  -7.270 -20.047  1.00 31.08           O  
ATOM   3145  OD2 ASP C  39      26.641  -7.406 -21.781  1.00 31.08           O  
ATOM   3146  N   LEU C  40      27.219  -2.229 -20.609  1.00 27.89           N  
ATOM   3147  CA  LEU C  40      27.875  -1.117 -21.281  1.00 27.89           C  
ATOM   3148  C   LEU C  40      28.016   0.077 -20.344  1.00 27.89           C  
ATOM   3149  CB  LEU C  40      27.109  -0.708 -22.531  1.00 27.89           C  
ATOM   3150  O   LEU C  40      27.031   0.539 -19.766  1.00 27.89           O  
ATOM   3151  CG  LEU C  40      27.328  -1.574 -23.781  1.00 27.89           C  
ATOM   3152  CD1 LEU C  40      26.078  -1.543 -24.672  1.00 27.89           C  
ATOM   3153  CD2 LEU C  40      28.547  -1.109 -24.547  1.00 27.89           C  
ATOM   3154  N   PRO C  41      29.406   0.332 -19.719  1.00 31.02           N  
ATOM   3155  CA  PRO C  41      29.766   1.540 -18.969  1.00 31.02           C  
ATOM   3156  C   PRO C  41      28.859   2.729 -19.297  1.00 31.02           C  
ATOM   3157  CB  PRO C  41      31.203   1.807 -19.391  1.00 31.02           C  
ATOM   3158  O   PRO C  41      28.234   3.301 -18.406  1.00 31.02           O  
ATOM   3159  CG  PRO C  41      31.422   0.925 -20.578  1.00 31.02           C  
ATOM   3160  CD  PRO C  41      30.234   0.004 -20.719  1.00 31.02           C  
ATOM   3161  N   GLU C  42      29.438   3.895 -20.062  1.00 33.28           N  
ATOM   3162  CA  GLU C  42      29.406   5.293 -20.484  1.00 33.28           C  
ATOM   3163  C   GLU C  42      28.250   5.559 -21.438  1.00 33.28           C  
ATOM   3164  CB  GLU C  42      30.734   5.680 -21.141  1.00 33.28           C  
ATOM   3165  O   GLU C  42      28.172   6.621 -22.062  1.00 33.28           O  
ATOM   3166  CG  GLU C  42      31.891   5.812 -20.172  1.00 33.28           C  
ATOM   3167  CD  GLU C  42      33.156   6.332 -20.812  1.00 33.28           C  
ATOM   3168  OE1 GLU C  42      34.156   6.590 -20.094  1.00 33.28           O  
ATOM   3169  OE2 GLU C  42      33.188   6.480 -22.062  1.00 33.28           O  
ATOM   3170  N   ASN C  43      27.672   4.465 -22.125  1.00 32.78           N  
ATOM   3171  CA  ASN C  43      27.047   4.957 -23.344  1.00 32.78           C  
ATOM   3172  C   ASN C  43      25.781   5.773 -23.031  1.00 32.78           C  
ATOM   3173  CB  ASN C  43      26.703   3.797 -24.281  1.00 32.78           C  
ATOM   3174  O   ASN C  43      24.750   5.211 -22.688  1.00 32.78           O  
ATOM   3175  CG  ASN C  43      27.234   4.004 -25.688  1.00 32.78           C  
ATOM   3176  ND2 ASN C  43      27.359   2.916 -26.438  1.00 32.78           N  
ATOM   3177  OD1 ASN C  43      27.531   5.133 -26.094  1.00 32.78           O  
ATOM   3178  N   VAL C  44      25.938   7.051 -22.531  1.00 39.06           N  
ATOM   3179  CA  VAL C  44      25.031   8.180 -22.375  1.00 39.06           C  
ATOM   3180  C   VAL C  44      23.938   8.125 -23.438  1.00 39.06           C  
ATOM   3181  CB  VAL C  44      25.781   9.531 -22.453  1.00 39.06           C  
ATOM   3182  O   VAL C  44      22.781   8.438 -23.156  1.00 39.06           O  
ATOM   3183  CG1 VAL C  44      24.812  10.703 -22.344  1.00 39.06           C  
ATOM   3184  CG2 VAL C  44      26.859   9.609 -21.359  1.00 39.06           C  
ATOM   3185  N   TRP C  45      24.391   7.582 -24.688  1.00 37.22           N  
ATOM   3186  CA  TRP C  45      23.469   7.586 -25.812  1.00 37.22           C  
ATOM   3187  C   TRP C  45      22.344   6.582 -25.578  1.00 37.22           C  
ATOM   3188  CB  TRP C  45      24.203   7.270 -27.109  1.00 37.22           C  
ATOM   3189  O   TRP C  45      21.172   6.879 -25.859  1.00 37.22           O  
ATOM   3190  CG  TRP C  45      24.859   8.453 -27.734  1.00 37.22           C  
ATOM   3191  CD1 TRP C  45      26.188   8.789 -27.672  1.00 37.22           C  
ATOM   3192  CD2 TRP C  45      24.234   9.469 -28.531  1.00 37.22           C  
ATOM   3193  CE2 TRP C  45      25.234  10.391 -28.906  1.00 37.22           C  
ATOM   3194  CE3 TRP C  45      22.922   9.695 -28.953  1.00 37.22           C  
ATOM   3195  NE1 TRP C  45      26.422   9.945 -28.375  1.00 37.22           N  
ATOM   3196  CH2 TRP C  45      23.672  11.711 -30.094  1.00 37.22           C  
ATOM   3197  CZ2 TRP C  45      24.969  11.516 -29.688  1.00 37.22           C  
ATOM   3198  CZ3 TRP C  45      22.641  10.812 -29.734  1.00 37.22           C  
ATOM   3199  N   VAL C  46      22.703   5.422 -25.000  1.00 37.72           N  
ATOM   3200  CA  VAL C  46      21.688   4.395 -24.812  1.00 37.72           C  
ATOM   3201  C   VAL C  46      20.734   4.809 -23.703  1.00 37.72           C  
ATOM   3202  CB  VAL C  46      22.328   3.021 -24.484  1.00 37.72           C  
ATOM   3203  O   VAL C  46      19.516   4.629 -23.812  1.00 37.72           O  
ATOM   3204  CG1 VAL C  46      21.250   2.004 -24.125  1.00 37.72           C  
ATOM   3205  CG2 VAL C  46      23.156   2.521 -25.672  1.00 37.72           C  
ATOM   3206  N   ASN C  47      21.359   5.457 -22.672  1.00 39.97           N  
ATOM   3207  CA  ASN C  47      20.516   6.039 -21.625  1.00 39.97           C  
ATOM   3208  C   ASN C  47      19.641   7.160 -22.188  1.00 39.97           C  
ATOM   3209  CB  ASN C  47      21.375   6.559 -20.469  1.00 39.97           C  
ATOM   3210  O   ASN C  47      18.453   7.254 -21.859  1.00 39.97           O  
ATOM   3211  CG  ASN C  47      21.328   5.645 -19.266  1.00 39.97           C  
ATOM   3212  ND2 ASN C  47      22.172   5.930 -18.281  1.00 39.97           N  
ATOM   3213  OD1 ASN C  47      20.547   4.691 -19.219  1.00 39.97           O  
ATOM   3214  N   ARG C  48      20.297   7.961 -23.062  1.00 38.88           N  
ATOM   3215  CA  ARG C  48      19.562   9.039 -23.719  1.00 38.88           C  
ATOM   3216  C   ARG C  48      18.500   8.484 -24.656  1.00 38.88           C  
ATOM   3217  CB  ARG C  48      20.531   9.938 -24.500  1.00 38.88           C  
ATOM   3218  O   ARG C  48      17.391   8.992 -24.703  1.00 38.88           O  
ATOM   3219  CG  ARG C  48      21.250  10.961 -23.625  1.00 38.88           C  
ATOM   3220  CD  ARG C  48      22.094  11.914 -24.469  1.00 38.88           C  
ATOM   3221  NE  ARG C  48      22.875  12.820 -23.625  1.00 38.88           N  
ATOM   3222  NH1 ARG C  48      23.641  14.117 -25.375  1.00 38.88           N  
ATOM   3223  NH2 ARG C  48      24.250  14.609 -23.219  1.00 38.88           N  
ATOM   3224  CZ  ARG C  48      23.594  13.852 -24.078  1.00 38.88           C  
ATOM   3225  N   PHE C  49      18.922   7.410 -25.391  1.00 42.16           N  
ATOM   3226  CA  PHE C  49      17.984   6.812 -26.328  1.00 42.16           C  
ATOM   3227  C   PHE C  49      16.828   6.145 -25.594  1.00 42.16           C  
ATOM   3228  CB  PHE C  49      18.703   5.793 -27.219  1.00 42.16           C  
ATOM   3229  O   PHE C  49      15.680   6.250 -26.016  1.00 42.16           O  
ATOM   3230  CG  PHE C  49      18.000   5.547 -28.531  1.00 42.16           C  
ATOM   3231  CD1 PHE C  49      17.188   4.438 -28.703  1.00 42.16           C  
ATOM   3232  CD2 PHE C  49      18.172   6.426 -29.594  1.00 42.16           C  
ATOM   3233  CE1 PHE C  49      16.547   4.203 -29.922  1.00 42.16           C  
ATOM   3234  CE2 PHE C  49      17.531   6.203 -30.812  1.00 42.16           C  
ATOM   3235  CZ  PHE C  49      16.719   5.090 -30.969  1.00 42.16           C  
ATOM   3236  N   ALA C  50      17.188   5.559 -24.531  1.00 42.28           N  
ATOM   3237  CA  ALA C  50      16.125   4.953 -23.734  1.00 42.28           C  
ATOM   3238  C   ALA C  50      15.172   6.012 -23.188  1.00 42.28           C  
ATOM   3239  CB  ALA C  50      16.719   4.137 -22.578  1.00 42.28           C  
ATOM   3240  O   ALA C  50      13.953   5.820 -23.188  1.00 42.28           O  
ATOM   3241  N   HIS C  51      15.695   7.191 -22.750  1.00 39.19           N  
ATOM   3242  CA  HIS C  51      14.875   8.328 -22.344  1.00 39.19           C  
ATOM   3243  C   HIS C  51      14.047   8.859 -23.516  1.00 39.19           C  
ATOM   3244  CB  HIS C  51      15.758   9.445 -21.781  1.00 39.19           C  
ATOM   3245  O   HIS C  51      12.883   9.227 -23.344  1.00 39.19           O  
ATOM   3246  CG  HIS C  51      16.234   9.180 -20.375  1.00 39.19           C  
ATOM   3247  CD2 HIS C  51      15.859   9.719 -19.203  1.00 39.19           C  
ATOM   3248  ND1 HIS C  51      17.219   8.266 -20.094  1.00 39.19           N  
ATOM   3249  CE1 HIS C  51      17.438   8.250 -18.781  1.00 39.19           C  
ATOM   3250  NE2 HIS C  51      16.625   9.125 -18.219  1.00 39.19           N  
ATOM   3251  N   VAL C  52      14.688   8.883 -24.688  1.00 41.81           N  
ATOM   3252  CA  VAL C  52      13.992   9.375 -25.875  1.00 41.81           C  
ATOM   3253  C   VAL C  52      12.867   8.406 -26.250  1.00 41.81           C  
ATOM   3254  CB  VAL C  52      14.953   9.555 -27.062  1.00 41.81           C  
ATOM   3255  O   VAL C  52      11.758   8.828 -26.562  1.00 41.81           O  
ATOM   3256  CG1 VAL C  52      14.172   9.820 -28.359  1.00 41.81           C  
ATOM   3257  CG2 VAL C  52      15.938  10.695 -26.781  1.00 41.81           C  
ATOM   3258  N   ILE C  53      13.047   7.125 -26.109  1.00 41.88           N  
ATOM   3259  CA  ILE C  53      12.031   6.141 -26.453  1.00 41.88           C  
ATOM   3260  C   ILE C  53      10.883   6.215 -25.453  1.00 41.88           C  
ATOM   3261  CB  ILE C  53      12.617   4.711 -26.500  1.00 41.88           C  
ATOM   3262  O   ILE C  53       9.711   6.152 -25.828  1.00 41.88           O  
ATOM   3263  CG1 ILE C  53      13.586   4.566 -27.672  1.00 41.88           C  
ATOM   3264  CG2 ILE C  53      11.500   3.672 -26.578  1.00 41.88           C  
ATOM   3265  CD1 ILE C  53      14.250   3.199 -27.766  1.00 41.88           C  
ATOM   3266  N   ALA C  54      11.242   6.340 -24.219  1.00 43.88           N  
ATOM   3267  CA  ALA C  54      10.211   6.516 -23.203  1.00 43.88           C  
ATOM   3268  C   ALA C  54       9.406   7.789 -23.453  1.00 43.88           C  
ATOM   3269  CB  ALA C  54      10.836   6.547 -21.812  1.00 43.88           C  
ATOM   3270  O   ALA C  54       8.180   7.797 -23.297  1.00 43.88           O  
ATOM   3271  N   LEU C  55      10.102   8.852 -23.875  1.00 41.41           N  
ATOM   3272  CA  LEU C  55       9.461  10.109 -24.219  1.00 41.41           C  
ATOM   3273  C   LEU C  55       8.570   9.953 -25.453  1.00 41.41           C  
ATOM   3274  CB  LEU C  55      10.508  11.203 -24.469  1.00 41.41           C  
ATOM   3275  O   LEU C  55       7.445  10.445 -25.484  1.00 41.41           O  
ATOM   3276  CG  LEU C  55      10.047  12.648 -24.266  1.00 41.41           C  
ATOM   3277  CD1 LEU C  55      10.695  13.227 -23.016  1.00 41.41           C  
ATOM   3278  CD2 LEU C  55      10.367  13.492 -25.484  1.00 41.41           C  
ATOM   3279  N   ILE C  56       9.141   9.352 -26.531  1.00 41.56           N  
ATOM   3280  CA  ILE C  56       8.359   9.125 -27.750  1.00 41.56           C  
ATOM   3281  C   ILE C  56       7.125   8.289 -27.422  1.00 41.56           C  
ATOM   3282  CB  ILE C  56       9.195   8.438 -28.844  1.00 41.56           C  
ATOM   3283  O   ILE C  56       6.020   8.586 -27.875  1.00 41.56           O  
ATOM   3284  CG1 ILE C  56      10.266   9.398 -29.391  1.00 41.56           C  
ATOM   3285  CG2 ILE C  56       8.297   7.934 -29.969  1.00 41.56           C  
ATOM   3286  CD1 ILE C  56      11.289   8.734 -30.297  1.00 41.56           C  
ATOM   3287  N   GLY C  57       7.320   7.191 -26.734  1.00 39.75           N  
ATOM   3288  CA  GLY C  57       6.191   6.363 -26.344  1.00 39.75           C  
ATOM   3289  C   GLY C  57       5.152   7.109 -25.531  1.00 39.75           C  
ATOM   3290  O   GLY C  57       3.951   6.941 -25.750  1.00 39.75           O  
ATOM   3291  N   SER C  58       5.617   7.984 -24.672  1.00 38.34           N  
ATOM   3292  CA  SER C  58       4.711   8.812 -23.875  1.00 38.34           C  
ATOM   3293  C   SER C  58       3.967   9.812 -24.734  1.00 38.34           C  
ATOM   3294  CB  SER C  58       5.484   9.547 -22.766  1.00 38.34           C  
ATOM   3295  O   SER C  58       2.762  10.016 -24.578  1.00 38.34           O  
ATOM   3296  OG  SER C  58       6.270   8.641 -22.016  1.00 38.34           O  
ATOM   3297  N   ILE C  59       4.730  10.445 -25.609  1.00 39.47           N  
ATOM   3298  CA  ILE C  59       4.117  11.383 -26.531  1.00 39.47           C  
ATOM   3299  C   ILE C  59       3.107  10.656 -27.422  1.00 39.47           C  
ATOM   3300  CB  ILE C  59       5.180  12.094 -27.406  1.00 39.47           C  
ATOM   3301  O   ILE C  59       2.004  11.164 -27.656  1.00 39.47           O  
ATOM   3302  CG1 ILE C  59       6.039  13.031 -26.547  1.00 39.47           C  
ATOM   3303  CG2 ILE C  59       4.516  12.859 -28.562  1.00 39.47           C  
ATOM   3304  CD1 ILE C  59       7.266  13.578 -27.266  1.00 39.47           C  
ATOM   3305  N   ALA C  60       3.521   9.555 -27.938  1.00 41.38           N  
ATOM   3306  CA  ALA C  60       2.615   8.789 -28.797  1.00 41.38           C  
ATOM   3307  C   ALA C  60       1.371   8.359 -28.016  1.00 41.38           C  
ATOM   3308  CB  ALA C  60       3.332   7.566 -29.359  1.00 41.38           C  
ATOM   3309  O   ALA C  60       0.259   8.406 -28.547  1.00 41.38           O  
ATOM   3310  N   SER C  61       1.568   7.945 -26.828  1.00 37.44           N  
ATOM   3311  CA  SER C  61       0.425   7.578 -26.000  1.00 37.44           C  
ATOM   3312  C   SER C  61      -0.504   8.766 -25.781  1.00 37.44           C  
ATOM   3313  CB  SER C  61       0.894   7.035 -24.656  1.00 37.44           C  
ATOM   3314  O   SER C  61      -1.728   8.625 -25.844  1.00 37.44           O  
ATOM   3315  OG  SER C  61       1.549   5.789 -24.812  1.00 37.44           O  
ATOM   3316  N   LEU C  62       0.143   9.906 -25.609  1.00 39.41           N  
ATOM   3317  CA  LEU C  62      -0.606  11.156 -25.500  1.00 39.41           C  
ATOM   3318  C   LEU C  62      -1.326  11.461 -26.812  1.00 39.41           C  
ATOM   3319  CB  LEU C  62       0.327  12.312 -25.141  1.00 39.41           C  
ATOM   3320  O   LEU C  62      -2.475  11.914 -26.797  1.00 39.41           O  
ATOM   3321  CG  LEU C  62       0.519  12.578 -23.641  1.00 39.41           C  
ATOM   3322  CD1 LEU C  62       1.866  13.242 -23.391  1.00 39.41           C  
ATOM   3323  CD2 LEU C  62      -0.620  13.438 -23.094  1.00 39.41           C  
ATOM   3324  N   TRP C  63      -0.576  11.422 -27.906  1.00 38.59           N  
ATOM   3325  CA  TRP C  63      -1.153  11.672 -29.219  1.00 38.59           C  
ATOM   3326  C   TRP C  63      -2.344  10.758 -29.469  1.00 38.59           C  
ATOM   3327  CB  TRP C  63      -0.100  11.484 -30.312  1.00 38.59           C  
ATOM   3328  O   TRP C  63      -3.381  11.203 -29.969  1.00 38.59           O  
ATOM   3329  CG  TRP C  63      -0.526  11.984 -31.656  1.00 38.59           C  
ATOM   3330  CD1 TRP C  63      -0.774  13.281 -32.000  1.00 38.59           C  
ATOM   3331  CD2 TRP C  63      -0.760  11.195 -32.844  1.00 38.59           C  
ATOM   3332  CE2 TRP C  63      -1.146  12.078 -33.875  1.00 38.59           C  
ATOM   3333  CE3 TRP C  63      -0.679   9.828 -33.094  1.00 38.59           C  
ATOM   3334  NE1 TRP C  63      -1.147  13.344 -33.344  1.00 38.59           N  
ATOM   3335  CH2 TRP C  63      -1.365  10.289 -35.406  1.00 38.59           C  
ATOM   3336  CZ2 TRP C  63      -1.452  11.641 -35.156  1.00 38.59           C  
ATOM   3337  CZ3 TRP C  63      -0.983   9.383 -34.375  1.00 38.59           C  
ATOM   3338  N   LEU C  64      -2.146   9.562 -29.203  1.00 36.41           N  
ATOM   3339  CA  LEU C  64      -3.215   8.602 -29.453  1.00 36.41           C  
ATOM   3340  C   LEU C  64      -4.430   8.898 -28.578  1.00 36.41           C  
ATOM   3341  CB  LEU C  64      -2.725   7.176 -29.188  1.00 36.41           C  
ATOM   3342  O   LEU C  64      -5.570   8.766 -29.031  1.00 36.41           O  
ATOM   3343  CG  LEU C  64      -2.127   6.434 -30.375  1.00 36.41           C  
ATOM   3344  CD1 LEU C  64      -1.107   5.402 -29.906  1.00 36.41           C  
ATOM   3345  CD2 LEU C  64      -3.227   5.770 -31.203  1.00 36.41           C  
ATOM   3346  N   ILE C  65      -4.102   9.227 -27.344  1.00 36.34           N  
ATOM   3347  CA  ILE C  65      -5.199   9.648 -26.469  1.00 36.34           C  
ATOM   3348  C   ILE C  65      -5.879  10.875 -27.062  1.00 36.34           C  
ATOM   3349  CB  ILE C  65      -4.703   9.945 -25.047  1.00 36.34           C  
ATOM   3350  O   ILE C  65      -7.109  10.977 -27.078  1.00 36.34           O  
ATOM   3351  CG1 ILE C  65      -4.246   8.656 -24.359  1.00 36.34           C  
ATOM   3352  CG2 ILE C  65      -5.797  10.648 -24.234  1.00 36.34           C  
ATOM   3353  CD1 ILE C  65      -3.496   8.883 -23.047  1.00 36.34           C  
ATOM   3354  N   PHE C  66      -5.098  11.859 -27.531  1.00 35.12           N  
ATOM   3355  CA  PHE C  66      -5.613  13.117 -28.047  1.00 35.12           C  
ATOM   3356  C   PHE C  66      -6.180  12.930 -29.453  1.00 35.12           C  
ATOM   3357  CB  PHE C  66      -4.512  14.180 -28.062  1.00 35.12           C  
ATOM   3358  O   PHE C  66      -7.172  13.562 -29.812  1.00 35.12           O  
ATOM   3359  CG  PHE C  66      -4.422  14.984 -26.797  1.00 35.12           C  
ATOM   3360  CD1 PHE C  66      -5.398  15.922 -26.484  1.00 35.12           C  
ATOM   3361  CD2 PHE C  66      -3.363  14.805 -25.922  1.00 35.12           C  
ATOM   3362  CE1 PHE C  66      -5.316  16.672 -25.312  1.00 35.12           C  
ATOM   3363  CE2 PHE C  66      -3.275  15.539 -24.750  1.00 35.12           C  
ATOM   3364  CZ  PHE C  66      -4.254  16.469 -24.438  1.00 35.12           C  
ATOM   3365  N   PHE C  67      -5.410  12.250 -30.328  1.00 32.97           N  
ATOM   3366  CA  PHE C  67      -5.855  12.172 -31.719  1.00 32.97           C  
ATOM   3367  C   PHE C  67      -6.695  10.922 -31.938  1.00 32.97           C  
ATOM   3368  CB  PHE C  67      -4.656  12.172 -32.688  1.00 32.97           C  
ATOM   3369  O   PHE C  67      -6.918  10.508 -33.094  1.00 32.97           O  
ATOM   3370  CG  PHE C  67      -4.016  13.523 -32.844  1.00 32.97           C  
ATOM   3371  CD1 PHE C  67      -4.590  14.492 -33.656  1.00 32.97           C  
ATOM   3372  CD2 PHE C  67      -2.834  13.836 -32.156  1.00 32.97           C  
ATOM   3373  CE1 PHE C  67      -4.000  15.742 -33.812  1.00 32.97           C  
ATOM   3374  CE2 PHE C  67      -2.238  15.078 -32.312  1.00 32.97           C  
ATOM   3375  CZ  PHE C  67      -2.822  16.031 -33.125  1.00 32.97           C  
ATOM   3376  N   SER C  68      -7.016  10.086 -31.047  1.00 30.80           N  
ATOM   3377  CA  SER C  68      -8.055   9.117 -31.391  1.00 30.80           C  
ATOM   3378  C   SER C  68      -9.180   9.773 -32.188  1.00 30.80           C  
ATOM   3379  CB  SER C  68      -8.625   8.469 -30.125  1.00 30.80           C  
ATOM   3380  O   SER C  68      -9.609  10.883 -31.859  1.00 30.80           O  
ATOM   3381  OG  SER C  68      -9.844   9.078 -29.750  1.00 30.80           O  
ATOM   3382  N   PRO C  69      -9.117   9.375 -33.562  1.00 28.59           N  
ATOM   3383  CA  PRO C  69      -9.914  10.055 -34.594  1.00 28.59           C  
ATOM   3384  C   PRO C  69     -11.250  10.570 -34.062  1.00 28.59           C  
ATOM   3385  CB  PRO C  69     -10.133   8.977 -35.656  1.00 28.59           C  
ATOM   3386  O   PRO C  69     -12.062   9.781 -33.562  1.00 28.59           O  
ATOM   3387  CG  PRO C  69      -9.711   7.703 -35.000  1.00 28.59           C  
ATOM   3388  CD  PRO C  69      -9.031   8.039 -33.688  1.00 28.59           C  
ATOM   3389  N   PHE C  70     -11.281  11.555 -33.219  1.00 32.16           N  
ATOM   3390  CA  PHE C  70     -12.547  12.289 -33.188  1.00 32.16           C  
ATOM   3391  C   PHE C  70     -13.000  12.633 -34.625  1.00 32.16           C  
ATOM   3392  CB  PHE C  70     -12.406  13.562 -32.375  1.00 32.16           C  
ATOM   3393  O   PHE C  70     -12.203  13.125 -35.406  1.00 32.16           O  
ATOM   3394  CG  PHE C  70     -12.391  13.312 -30.875  1.00 32.16           C  
ATOM   3395  CD1 PHE C  70     -13.578  13.172 -30.172  1.00 32.16           C  
ATOM   3396  CD2 PHE C  70     -11.188  13.227 -30.188  1.00 32.16           C  
ATOM   3397  CE1 PHE C  70     -13.562  12.945 -28.797  1.00 32.16           C  
ATOM   3398  CE2 PHE C  70     -11.164  13.000 -28.812  1.00 32.16           C  
ATOM   3399  CZ  PHE C  70     -12.359  12.859 -28.125  1.00 32.16           C  
ATOM   3400  N   GLU C  71     -13.688  11.773 -35.281  1.00 29.20           N  
ATOM   3401  CA  GLU C  71     -14.180  12.320 -36.562  1.00 29.20           C  
ATOM   3402  C   GLU C  71     -14.539  13.797 -36.406  1.00 29.20           C  
ATOM   3403  CB  GLU C  71     -15.391  11.523 -37.031  1.00 29.20           C  
ATOM   3404  O   GLU C  71     -15.484  14.141 -35.688  1.00 29.20           O  
ATOM   3405  CG  GLU C  71     -15.031  10.258 -37.812  1.00 29.20           C  
ATOM   3406  CD  GLU C  71     -16.234   9.531 -38.375  1.00 29.20           C  
ATOM   3407  OE1 GLU C  71     -16.062   8.508 -39.062  1.00 29.20           O  
ATOM   3408  OE2 GLU C  71     -17.375   9.984 -38.125  1.00 29.20           O  
ATOM   3409  N   ILE C  72     -13.523  14.719 -36.156  1.00 28.31           N  
ATOM   3410  CA  ILE C  72     -13.797  16.125 -36.375  1.00 28.31           C  
ATOM   3411  C   ILE C  72     -14.570  16.297 -37.688  1.00 28.31           C  
ATOM   3412  CB  ILE C  72     -12.500  16.969 -36.406  1.00 28.31           C  
ATOM   3413  O   ILE C  72     -14.047  16.016 -38.750  1.00 28.31           O  
ATOM   3414  CG1 ILE C  72     -11.719  16.781 -35.094  1.00 28.31           C  
ATOM   3415  CG2 ILE C  72     -12.812  18.438 -36.656  1.00 28.31           C  
ATOM   3416  CD1 ILE C  72     -10.352  17.453 -35.094  1.00 28.31           C  
ATOM   3417  N   LYS C  73     -15.805  15.828 -37.781  1.00 28.53           N  
ATOM   3418  CA  LYS C  73     -16.469  16.312 -39.000  1.00 28.53           C  
ATOM   3419  C   LYS C  73     -16.062  17.750 -39.281  1.00 28.53           C  
ATOM   3420  CB  LYS C  73     -17.984  16.203 -38.844  1.00 28.53           C  
ATOM   3421  O   LYS C  73     -15.812  18.531 -38.375  1.00 28.53           O  
ATOM   3422  CG  LYS C  73     -18.547  14.852 -39.250  1.00 28.53           C  
ATOM   3423  CD  LYS C  73     -20.078  14.867 -39.281  1.00 28.53           C  
ATOM   3424  CE  LYS C  73     -20.641  13.523 -39.719  1.00 28.53           C  
ATOM   3425  NZ  LYS C  73     -22.141  13.539 -39.750  1.00 28.53           N  
ATOM   3426  N   GLN C  74     -15.438  18.094 -40.375  1.00 30.20           N  
ATOM   3427  CA  GLN C  74     -15.047  19.344 -41.031  1.00 30.20           C  
ATOM   3428  C   GLN C  74     -15.906  20.516 -40.531  1.00 30.20           C  
ATOM   3429  CB  GLN C  74     -15.164  19.219 -42.562  1.00 30.20           C  
ATOM   3430  O   GLN C  74     -15.562  21.672 -40.750  1.00 30.20           O  
ATOM   3431  CG  GLN C  74     -13.867  18.812 -43.250  1.00 30.20           C  
ATOM   3432  CD  GLN C  74     -13.977  18.781 -44.750  1.00 30.20           C  
ATOM   3433  NE2 GLN C  74     -12.859  18.531 -45.438  1.00 30.20           N  
ATOM   3434  OE1 GLN C  74     -15.062  18.984 -45.312  1.00 30.20           O  
ATOM   3435  N   GLY C  75     -17.281  20.500 -40.469  1.00 29.20           N  
ATOM   3436  CA  GLY C  75     -17.906  21.812 -40.344  1.00 29.20           C  
ATOM   3437  C   GLY C  75     -17.562  22.516 -39.062  1.00 29.20           C  
ATOM   3438  O   GLY C  75     -16.641  22.109 -38.344  1.00 29.20           O  
ATOM   3439  N   ARG C  76     -18.656  23.359 -38.438  1.00 27.80           N  
ATOM   3440  CA  ARG C  76     -18.578  24.328 -37.312  1.00 27.80           C  
ATOM   3441  C   ARG C  76     -18.141  23.641 -36.031  1.00 27.80           C  
ATOM   3442  CB  ARG C  76     -19.922  25.016 -37.125  1.00 27.80           C  
ATOM   3443  O   ARG C  76     -18.641  22.547 -35.719  1.00 27.80           O  
ATOM   3444  CG  ARG C  76     -20.172  26.156 -38.094  1.00 27.80           C  
ATOM   3445  CD  ARG C  76     -21.453  26.922 -37.750  1.00 27.80           C  
ATOM   3446  NE  ARG C  76     -21.672  28.047 -38.656  1.00 27.80           N  
ATOM   3447  NH1 ARG C  76     -23.656  28.719 -37.656  1.00 27.80           N  
ATOM   3448  NH2 ARG C  76     -22.797  29.875 -39.438  1.00 27.80           N  
ATOM   3449  CZ  ARG C  76     -22.703  28.875 -38.594  1.00 27.80           C  
ATOM   3450  N   PHE C  77     -16.859  23.656 -35.531  1.00 30.22           N  
ATOM   3451  CA  PHE C  77     -16.203  23.297 -34.281  1.00 30.22           C  
ATOM   3452  C   PHE C  77     -17.094  23.594 -33.094  1.00 30.22           C  
ATOM   3453  CB  PHE C  77     -14.867  24.031 -34.156  1.00 30.22           C  
ATOM   3454  O   PHE C  77     -17.094  24.719 -32.562  1.00 30.22           O  
ATOM   3455  CG  PHE C  77     -13.664  23.172 -34.406  1.00 30.22           C  
ATOM   3456  CD1 PHE C  77     -13.047  22.469 -33.375  1.00 30.22           C  
ATOM   3457  CD2 PHE C  77     -13.148  23.047 -35.688  1.00 30.22           C  
ATOM   3458  CE1 PHE C  77     -11.930  21.672 -33.625  1.00 30.22           C  
ATOM   3459  CE2 PHE C  77     -12.039  22.250 -35.938  1.00 30.22           C  
ATOM   3460  CZ  PHE C  77     -11.430  21.562 -34.906  1.00 30.22           C  
ATOM   3461  N   SER C  78     -18.438  23.469 -33.156  1.00 26.03           N  
ATOM   3462  CA  SER C  78     -19.141  23.781 -31.906  1.00 26.03           C  
ATOM   3463  C   SER C  78     -18.719  22.828 -30.797  1.00 26.03           C  
ATOM   3464  CB  SER C  78     -20.656  23.688 -32.094  1.00 26.03           C  
ATOM   3465  O   SER C  78     -18.938  21.625 -30.875  1.00 26.03           O  
ATOM   3466  OG  SER C  78     -21.141  22.406 -31.750  1.00 26.03           O  
ATOM   3467  N   VAL C  79     -17.406  22.938 -30.312  1.00 32.31           N  
ATOM   3468  CA  VAL C  79     -16.828  22.250 -29.156  1.00 32.31           C  
ATOM   3469  C   VAL C  79     -17.797  22.281 -27.984  1.00 32.31           C  
ATOM   3470  CB  VAL C  79     -15.477  22.875 -28.734  1.00 32.31           C  
ATOM   3471  O   VAL C  79     -18.094  23.344 -27.438  1.00 32.31           O  
ATOM   3472  CG1 VAL C  79     -14.844  22.094 -27.594  1.00 32.31           C  
ATOM   3473  CG2 VAL C  79     -14.523  22.953 -29.938  1.00 32.31           C  
ATOM   3474  N   SER C  80     -18.844  21.406 -28.109  1.00 32.38           N  
ATOM   3475  CA  SER C  80     -19.750  21.391 -26.969  1.00 32.38           C  
ATOM   3476  C   SER C  80     -19.000  21.141 -25.656  1.00 32.38           C  
ATOM   3477  CB  SER C  80     -20.828  20.312 -27.156  1.00 32.38           C  
ATOM   3478  O   SER C  80     -17.844  20.703 -25.672  1.00 32.38           O  
ATOM   3479  OG  SER C  80     -20.312  19.031 -26.812  1.00 32.38           O  
ATOM   3480  N   SER C  81     -19.375  21.781 -24.484  1.00 32.03           N  
ATOM   3481  CA  SER C  81     -18.875  21.672 -23.109  1.00 32.03           C  
ATOM   3482  C   SER C  81     -18.547  20.234 -22.766  1.00 32.03           C  
ATOM   3483  CB  SER C  81     -19.906  22.219 -22.125  1.00 32.03           C  
ATOM   3484  O   SER C  81     -17.562  19.969 -22.062  1.00 32.03           O  
ATOM   3485  OG  SER C  81     -21.156  21.562 -22.281  1.00 32.03           O  
ATOM   3486  N   LYS C  82     -19.297  19.375 -23.547  1.00 37.84           N  
ATOM   3487  CA  LYS C  82     -19.094  17.953 -23.297  1.00 37.84           C  
ATOM   3488  C   LYS C  82     -17.750  17.484 -23.859  1.00 37.84           C  
ATOM   3489  CB  LYS C  82     -20.234  17.125 -23.891  1.00 37.84           C  
ATOM   3490  O   LYS C  82     -17.031  16.703 -23.203  1.00 37.84           O  
ATOM   3491  CG  LYS C  82     -21.516  17.156 -23.078  1.00 37.84           C  
ATOM   3492  CD  LYS C  82     -22.578  16.234 -23.672  1.00 37.84           C  
ATOM   3493  CE  LYS C  82     -23.875  16.281 -22.859  1.00 37.84           C  
ATOM   3494  NZ  LYS C  82     -24.922  15.422 -23.469  1.00 37.84           N  
ATOM   3495  N   THR C  83     -17.500  18.094 -25.016  1.00 37.25           N  
ATOM   3496  CA  THR C  83     -16.266  17.734 -25.688  1.00 37.25           C  
ATOM   3497  C   THR C  83     -15.047  18.266 -24.922  1.00 37.25           C  
ATOM   3498  CB  THR C  83     -16.234  18.250 -27.141  1.00 37.25           C  
ATOM   3499  O   THR C  83     -14.039  17.578 -24.781  1.00 37.25           O  
ATOM   3500  CG2 THR C  83     -15.094  17.625 -27.922  1.00 37.25           C  
ATOM   3501  OG1 THR C  83     -17.469  17.938 -27.781  1.00 37.25           O  
ATOM   3502  N   ILE C  84     -15.273  19.422 -24.312  1.00 38.19           N  
ATOM   3503  CA  ILE C  84     -14.195  20.031 -23.562  1.00 38.19           C  
ATOM   3504  C   ILE C  84     -13.898  19.219 -22.312  1.00 38.19           C  
ATOM   3505  CB  ILE C  84     -14.539  21.484 -23.172  1.00 38.19           C  
ATOM   3506  O   ILE C  84     -12.742  18.969 -21.969  1.00 38.19           O  
ATOM   3507  CG1 ILE C  84     -14.578  22.375 -24.422  1.00 38.19           C  
ATOM   3508  CG2 ILE C  84     -13.531  22.031 -22.156  1.00 38.19           C  
ATOM   3509  CD1 ILE C  84     -15.109  23.781 -24.172  1.00 38.19           C  
ATOM   3510  N   LEU C  85     -15.039  18.734 -21.688  1.00 38.31           N  
ATOM   3511  CA  LEU C  85     -14.875  17.953 -20.453  1.00 38.31           C  
ATOM   3512  C   LEU C  85     -14.156  16.641 -20.734  1.00 38.31           C  
ATOM   3513  CB  LEU C  85     -16.234  17.688 -19.812  1.00 38.31           C  
ATOM   3514  O   LEU C  85     -13.281  16.234 -19.969  1.00 38.31           O  
ATOM   3515  CG  LEU C  85     -16.234  17.375 -18.312  1.00 38.31           C  
ATOM   3516  CD1 LEU C  85     -16.625  18.609 -17.516  1.00 38.31           C  
ATOM   3517  CD2 LEU C  85     -17.156  16.203 -18.000  1.00 38.31           C  
ATOM   3518  N   LEU C  86     -14.562  16.141 -21.906  1.00 40.25           N  
ATOM   3519  CA  LEU C  86     -13.914  14.898 -22.297  1.00 40.25           C  
ATOM   3520  C   LEU C  86     -12.445  15.125 -22.625  1.00 40.25           C  
ATOM   3521  CB  LEU C  86     -14.625  14.297 -23.516  1.00 40.25           C  
ATOM   3522  O   LEU C  86     -11.594  14.297 -22.266  1.00 40.25           O  
ATOM   3523  CG  LEU C  86     -15.094  12.844 -23.375  1.00 40.25           C  
ATOM   3524  CD1 LEU C  86     -16.578  12.734 -23.719  1.00 40.25           C  
ATOM   3525  CD2 LEU C  86     -14.266  11.930 -24.281  1.00 40.25           C  
ATOM   3526  N   LEU C  87     -12.172  16.234 -23.188  1.00 39.69           N  
ATOM   3527  CA  LEU C  87     -10.789  16.562 -23.531  1.00 39.69           C  
ATOM   3528  C   LEU C  87      -9.969  16.812 -22.266  1.00 39.69           C  
ATOM   3529  CB  LEU C  87     -10.742  17.797 -24.422  1.00 39.69           C  
ATOM   3530  O   LEU C  87      -8.812  16.375 -22.188  1.00 39.69           O  
ATOM   3531  CG  LEU C  87     -10.477  17.547 -25.906  1.00 39.69           C  
ATOM   3532  CD1 LEU C  87     -11.328  18.484 -26.766  1.00 39.69           C  
ATOM   3533  CD2 LEU C  87      -8.992  17.734 -26.219  1.00 39.69           C  
ATOM   3534  N   VAL C  88     -10.617  17.391 -21.297  1.00 42.72           N  
ATOM   3535  CA  VAL C  88      -9.938  17.703 -20.047  1.00 42.72           C  
ATOM   3536  C   VAL C  88      -9.648  16.422 -19.281  1.00 42.72           C  
ATOM   3537  CB  VAL C  88     -10.766  18.672 -19.172  1.00 42.72           C  
ATOM   3538  O   VAL C  88      -8.555  16.234 -18.750  1.00 42.72           O  
ATOM   3539  CG1 VAL C  88     -10.188  18.750 -17.750  1.00 42.72           C  
ATOM   3540  CG2 VAL C  88     -10.820  20.062 -19.812  1.00 42.72           C  
ATOM   3541  N   CYS C  89     -10.664  15.531 -19.297  1.00 38.81           N  
ATOM   3542  CA  CYS C  89     -10.492  14.258 -18.594  1.00 38.81           C  
ATOM   3543  C   CYS C  89      -9.414  13.414 -19.266  1.00 38.81           C  
ATOM   3544  CB  CYS C  89     -11.812  13.484 -18.562  1.00 38.81           C  
ATOM   3545  O   CYS C  89      -8.578  12.812 -18.594  1.00 38.81           O  
ATOM   3546  SG  CYS C  89     -13.023  14.180 -17.406  1.00 38.81           S  
ATOM   3547  N   LYS C  90      -9.422  13.492 -20.578  1.00 38.78           N  
ATOM   3548  CA  LYS C  90      -8.414  12.773 -21.359  1.00 38.78           C  
ATOM   3549  C   LYS C  90      -7.023  13.352 -21.109  1.00 38.78           C  
ATOM   3550  CB  LYS C  90      -8.750  12.820 -22.844  1.00 38.78           C  
ATOM   3551  O   LYS C  90      -6.051  12.602 -20.984  1.00 38.78           O  
ATOM   3552  CG  LYS C  90      -9.711  11.734 -23.297  1.00 38.78           C  
ATOM   3553  CD  LYS C  90      -9.891  11.742 -24.812  1.00 38.78           C  
ATOM   3554  CE  LYS C  90     -10.750  10.578 -25.281  1.00 38.78           C  
ATOM   3555  NZ  LYS C  90     -10.789  10.477 -26.766  1.00 38.78           N  
ATOM   3556  N   GLY C  91      -7.043  14.695 -21.094  1.00 41.78           N  
ATOM   3557  CA  GLY C  91      -5.785  15.367 -20.812  1.00 41.78           C  
ATOM   3558  C   GLY C  91      -5.219  15.039 -19.453  1.00 41.78           C  
ATOM   3559  O   GLY C  91      -4.023  14.781 -19.312  1.00 41.78           O  
ATOM   3560  N   LEU C  92      -6.102  14.922 -18.500  1.00 40.75           N  
ATOM   3561  CA  LEU C  92      -5.680  14.656 -17.125  1.00 40.75           C  
ATOM   3562  C   LEU C  92      -5.168  13.227 -16.984  1.00 40.75           C  
ATOM   3563  CB  LEU C  92      -6.832  14.906 -16.156  1.00 40.75           C  
ATOM   3564  O   LEU C  92      -4.156  12.992 -16.312  1.00 40.75           O  
ATOM   3565  CG  LEU C  92      -6.965  16.328 -15.594  1.00 40.75           C  
ATOM   3566  CD1 LEU C  92      -8.406  16.609 -15.195  1.00 40.75           C  
ATOM   3567  CD2 LEU C  92      -6.027  16.531 -14.414  1.00 40.75           C  
ATOM   3568  N   ILE C  93      -5.805  12.336 -17.703  1.00 42.22           N  
ATOM   3569  CA  ILE C  93      -5.371  10.945 -17.703  1.00 42.22           C  
ATOM   3570  C   ILE C  93      -4.000  10.828 -18.359  1.00 42.22           C  
ATOM   3571  CB  ILE C  93      -6.391  10.031 -18.422  1.00 42.22           C  
ATOM   3572  O   ILE C  93      -3.125  10.109 -17.875  1.00 42.22           O  
ATOM   3573  CG1 ILE C  93      -7.684   9.930 -17.609  1.00 42.22           C  
ATOM   3574  CG2 ILE C  93      -5.793   8.648 -18.672  1.00 42.22           C  
ATOM   3575  CD1 ILE C  93      -8.844   9.289 -18.359  1.00 42.22           C  
ATOM   3576  N   GLY C  94      -3.945  11.586 -19.484  1.00 41.97           N  
ATOM   3577  CA  GLY C  94      -2.672  11.609 -20.188  1.00 41.97           C  
ATOM   3578  C   GLY C  94      -1.537  12.156 -19.344  1.00 41.97           C  
ATOM   3579  O   GLY C  94      -0.440  11.594 -19.328  1.00 41.97           O  
ATOM   3580  N   LEU C  95      -1.901  13.180 -18.594  1.00 43.78           N  
ATOM   3581  CA  LEU C  95      -0.899  13.805 -17.734  1.00 43.78           C  
ATOM   3582  C   LEU C  95      -0.487  12.859 -16.609  1.00 43.78           C  
ATOM   3583  CB  LEU C  95      -1.433  15.109 -17.156  1.00 43.78           C  
ATOM   3584  O   LEU C  95       0.692  12.781 -16.266  1.00 43.78           O  
ATOM   3585  CG  LEU C  95      -1.064  16.391 -17.906  1.00 43.78           C  
ATOM   3586  CD1 LEU C  95      -2.148  17.453 -17.719  1.00 43.78           C  
ATOM   3587  CD2 LEU C  95       0.289  16.922 -17.438  1.00 43.78           C  
ATOM   3588  N   ILE C  96      -1.380  12.234 -16.125  1.00 41.69           N  
ATOM   3589  CA  ILE C  96      -1.069  11.281 -15.070  1.00 41.69           C  
ATOM   3590  C   ILE C  96      -0.182  10.164 -15.617  1.00 41.69           C  
ATOM   3591  CB  ILE C  96      -2.354  10.688 -14.445  1.00 41.69           C  
ATOM   3592  O   ILE C  96       0.773   9.742 -14.961  1.00 41.69           O  
ATOM   3593  CG1 ILE C  96      -3.109  11.758 -13.656  1.00 41.69           C  
ATOM   3594  CG2 ILE C  96      -2.018   9.484 -13.562  1.00 41.69           C  
ATOM   3595  CD1 ILE C  96      -4.508  11.336 -13.227  1.00 41.69           C  
ATOM   3596  N   PHE C  97      -0.479   9.719 -16.797  1.00 43.78           N  
ATOM   3597  CA  PHE C  97       0.311   8.680 -17.453  1.00 43.78           C  
ATOM   3598  C   PHE C  97       1.727   9.180 -17.734  1.00 43.78           C  
ATOM   3599  CB  PHE C  97      -0.356   8.242 -18.766  1.00 43.78           C  
ATOM   3600  O   PHE C  97       2.695   8.438 -17.547  1.00 43.78           O  
ATOM   3601  CG  PHE C  97      -0.361   6.754 -18.969  1.00 43.78           C  
ATOM   3602  CD1 PHE C  97       0.715   6.121 -19.578  1.00 43.78           C  
ATOM   3603  CD2 PHE C  97      -1.443   5.988 -18.562  1.00 43.78           C  
ATOM   3604  CE1 PHE C  97       0.713   4.742 -19.781  1.00 43.78           C  
ATOM   3605  CE2 PHE C  97      -1.452   4.609 -18.750  1.00 43.78           C  
ATOM   3606  CZ  PHE C  97      -0.374   3.986 -19.359  1.00 43.78           C  
ATOM   3607  N   LEU C  98       1.688  10.406 -18.172  1.00 41.75           N  
ATOM   3608  CA  LEU C  98       2.990  11.008 -18.438  1.00 41.75           C  
ATOM   3609  C   LEU C  98       3.797  11.125 -17.141  1.00 41.75           C  
ATOM   3610  CB  LEU C  98       2.824  12.383 -19.078  1.00 41.75           C  
ATOM   3611  O   LEU C  98       5.000  10.859 -17.125  1.00 41.75           O  
ATOM   3612  CG  LEU C  98       3.248  12.508 -20.531  1.00 41.75           C  
ATOM   3613  CD1 LEU C  98       2.186  13.258 -21.344  1.00 41.75           C  
ATOM   3614  CD2 LEU C  98       4.598  13.203 -20.656  1.00 41.75           C  
ATOM   3615  N   ALA C  99       3.193  11.461 -16.188  1.00 42.75           N  
ATOM   3616  CA  ALA C  99       3.873  11.578 -14.891  1.00 42.75           C  
ATOM   3617  C   ALA C  99       4.367  10.219 -14.406  1.00 42.75           C  
ATOM   3618  CB  ALA C  99       2.941  12.211 -13.859  1.00 42.75           C  
ATOM   3619  O   ALA C  99       5.457  10.117 -13.828  1.00 42.75           O  
ATOM   3620  N   GLN C 100       3.586   9.180 -14.664  1.00 38.56           N  
ATOM   3621  CA  GLN C 100       3.994   7.832 -14.289  1.00 38.56           C  
ATOM   3622  C   GLN C 100       5.250   7.406 -15.047  1.00 38.56           C  
ATOM   3623  CB  GLN C 100       2.861   6.836 -14.555  1.00 38.56           C  
ATOM   3624  O   GLN C 100       6.148   6.789 -14.477  1.00 38.56           O  
ATOM   3625  CG  GLN C 100       1.870   6.715 -13.406  1.00 38.56           C  
ATOM   3626  CD  GLN C 100       0.769   5.711 -13.688  1.00 38.56           C  
ATOM   3627  NE2 GLN C 100       0.030   5.336 -12.648  1.00 38.56           N  
ATOM   3628  OE1 GLN C 100       0.583   5.273 -14.828  1.00 38.56           O  
ATOM   3629  N   ILE C 101       5.117   7.711 -16.297  1.00 38.88           N  
ATOM   3630  CA  ILE C 101       6.254   7.379 -17.156  1.00 38.88           C  
ATOM   3631  C   ILE C 101       7.504   8.102 -16.656  1.00 38.88           C  
ATOM   3632  CB  ILE C 101       5.980   7.742 -18.625  1.00 38.88           C  
ATOM   3633  O   ILE C 101       8.578   7.500 -16.547  1.00 38.88           O  
ATOM   3634  CG1 ILE C 101       4.891   6.836 -19.219  1.00 38.88           C  
ATOM   3635  CG2 ILE C 101       7.270   7.648 -19.453  1.00 38.88           C  
ATOM   3636  CD1 ILE C 101       4.398   7.258 -20.594  1.00 38.88           C  
ATOM   3637  N   PHE C 102       7.328   9.398 -16.453  1.00 39.31           N  
ATOM   3638  CA  PHE C 102       8.469  10.180 -16.000  1.00 39.31           C  
ATOM   3639  C   PHE C 102       8.953   9.688 -14.641  1.00 39.31           C  
ATOM   3640  CB  PHE C 102       8.109  11.672 -15.922  1.00 39.31           C  
ATOM   3641  O   PHE C 102      10.156   9.602 -14.391  1.00 39.31           O  
ATOM   3642  CG  PHE C 102       8.438  12.438 -17.172  1.00 39.31           C  
ATOM   3643  CD1 PHE C 102       9.758  12.703 -17.516  1.00 39.31           C  
ATOM   3644  CD2 PHE C 102       7.430  12.906 -18.000  1.00 39.31           C  
ATOM   3645  CE1 PHE C 102      10.070  13.414 -18.672  1.00 39.31           C  
ATOM   3646  CE2 PHE C 102       7.730  13.617 -19.156  1.00 39.31           C  
ATOM   3647  CZ  PHE C 102       9.055  13.875 -19.484  1.00 39.31           C  
ATOM   3648  N   ALA C 103       7.957   9.430 -13.805  1.00 36.91           N  
ATOM   3649  CA  ALA C 103       8.344   8.914 -12.492  1.00 36.91           C  
ATOM   3650  C   ALA C 103       9.070   7.582 -12.617  1.00 36.91           C  
ATOM   3651  CB  ALA C 103       7.117   8.766 -11.594  1.00 36.91           C  
ATOM   3652  O   ALA C 103      10.039   7.324 -11.898  1.00 36.91           O  
ATOM   3653  N   HIS C 104       8.531   6.770 -13.508  1.00 35.31           N  
ATOM   3654  CA  HIS C 104       9.172   5.484 -13.773  1.00 35.31           C  
ATOM   3655  C   HIS C 104      10.570   5.680 -14.359  1.00 35.31           C  
ATOM   3656  CB  HIS C 104       8.320   4.648 -14.727  1.00 35.31           C  
ATOM   3657  O   HIS C 104      11.500   4.945 -14.008  1.00 35.31           O  
ATOM   3658  CG  HIS C 104       8.695   3.201 -14.758  1.00 35.31           C  
ATOM   3659  CD2 HIS C 104       8.969   2.371 -15.789  1.00 35.31           C  
ATOM   3660  ND1 HIS C 104       8.820   2.443 -13.609  1.00 35.31           N  
ATOM   3661  CE1 HIS C 104       9.156   1.208 -13.945  1.00 35.31           C  
ATOM   3662  NE2 HIS C 104       9.250   1.138 -15.258  1.00 35.31           N  
ATOM   3663  N   VAL C 105      10.531   6.574 -15.344  1.00 33.81           N  
ATOM   3664  CA  VAL C 105      11.805   6.844 -16.000  1.00 33.81           C  
ATOM   3665  C   VAL C 105      12.781   7.469 -15.000  1.00 33.81           C  
ATOM   3666  CB  VAL C 105      11.625   7.777 -17.219  1.00 33.81           C  
ATOM   3667  O   VAL C 105      13.969   7.148 -15.008  1.00 33.81           O  
ATOM   3668  CG1 VAL C 105      12.984   8.250 -17.750  1.00 33.81           C  
ATOM   3669  CG2 VAL C 105      10.844   7.062 -18.328  1.00 33.81           C  
ATOM   3670  N   LEU C 106      12.164   8.344 -14.305  1.00 31.12           N  
ATOM   3671  CA  LEU C 106      13.047   9.062 -13.391  1.00 31.12           C  
ATOM   3672  C   LEU C 106      13.297   8.258 -12.125  1.00 31.12           C  
ATOM   3673  CB  LEU C 106      12.453  10.430 -13.031  1.00 31.12           C  
ATOM   3674  O   LEU C 106      13.969   8.727 -11.203  1.00 31.12           O  
ATOM   3675  CG  LEU C 106      12.508  11.500 -14.125  1.00 31.12           C  
ATOM   3676  CD1 LEU C 106      11.562  12.648 -13.789  1.00 31.12           C  
ATOM   3677  CD2 LEU C 106      13.938  12.008 -14.305  1.00 31.12           C  
ATOM   3678  N   TYR C 107      13.164   6.836 -12.125  1.00 30.50           N  
ATOM   3679  CA  TYR C 107      13.438   5.891 -11.055  1.00 30.50           C  
ATOM   3680  C   TYR C 107      12.852   6.375  -9.734  1.00 30.50           C  
ATOM   3681  CB  TYR C 107      14.945   5.672 -10.906  1.00 30.50           C  
ATOM   3682  O   TYR C 107      13.516   6.328  -8.695  1.00 30.50           O  
ATOM   3683  CG  TYR C 107      15.539   4.762 -11.953  1.00 30.50           C  
ATOM   3684  CD1 TYR C 107      15.477   3.375 -11.812  1.00 30.50           C  
ATOM   3685  CD2 TYR C 107      16.156   5.285 -13.086  1.00 30.50           C  
ATOM   3686  CE1 TYR C 107      16.016   2.533 -12.781  1.00 30.50           C  
ATOM   3687  CE2 TYR C 107      16.703   4.453 -14.055  1.00 30.50           C  
ATOM   3688  OH  TYR C 107      17.172   2.250 -14.852  1.00 30.50           O  
ATOM   3689  CZ  TYR C 107      16.625   3.080 -13.898  1.00 30.50           C  
ATOM   3690  N   ILE C 108      11.656   7.242  -9.898  1.00 30.06           N  
ATOM   3691  CA  ILE C 108      11.086   7.695  -8.633  1.00 30.06           C  
ATOM   3692  C   ILE C 108       9.977   6.738  -8.195  1.00 30.06           C  
ATOM   3693  CB  ILE C 108      10.539   9.133  -8.742  1.00 30.06           C  
ATOM   3694  O   ILE C 108       8.891   6.723  -8.789  1.00 30.06           O  
ATOM   3695  CG1 ILE C 108      11.633  10.086  -9.227  1.00 30.06           C  
ATOM   3696  CG2 ILE C 108       9.961   9.594  -7.402  1.00 30.06           C  
ATOM   3697  CD1 ILE C 108      11.148  11.508  -9.484  1.00 30.06           C  
ATOM   3698  N   ASP C 109      10.094   5.457  -7.500  1.00 34.41           N  
ATOM   3699  CA  ASP C 109       9.273   4.301  -7.133  1.00 34.41           C  
ATOM   3700  C   ASP C 109       7.988   4.738  -6.438  1.00 34.41           C  
ATOM   3701  CB  ASP C 109      10.062   3.355  -6.227  1.00 34.41           C  
ATOM   3702  O   ASP C 109       6.902   4.266  -6.781  1.00 34.41           O  
ATOM   3703  CG  ASP C 109      10.617   2.148  -6.965  1.00 34.41           C  
ATOM   3704  OD1 ASP C 109      10.148   1.853  -8.086  1.00 34.41           O  
ATOM   3705  OD2 ASP C 109      11.523   1.485  -6.422  1.00 34.41           O  
ATOM   3706  N   PRO C 110       7.961   5.609  -5.395  1.00 31.84           N  
ATOM   3707  CA  PRO C 110       6.750   5.984  -4.664  1.00 31.84           C  
ATOM   3708  C   PRO C 110       5.738   6.727  -5.539  1.00 31.84           C  
ATOM   3709  CB  PRO C 110       7.273   6.891  -3.547  1.00 31.84           C  
ATOM   3710  O   PRO C 110       4.527   6.574  -5.352  1.00 31.84           O  
ATOM   3711  CG  PRO C 110       8.742   6.996  -3.801  1.00 31.84           C  
ATOM   3712  CD  PRO C 110       9.078   6.188  -5.023  1.00 31.84           C  
ATOM   3713  N   CYS C 111       6.219   7.398  -6.559  1.00 32.38           N  
ATOM   3714  CA  CYS C 111       5.371   8.164  -7.465  1.00 32.38           C  
ATOM   3715  C   CYS C 111       4.570   7.242  -8.375  1.00 32.38           C  
ATOM   3716  CB  CYS C 111       6.215   9.125  -8.305  1.00 32.38           C  
ATOM   3717  O   CYS C 111       3.428   7.547  -8.727  1.00 32.38           O  
ATOM   3718  SG  CYS C 111       6.582  10.688  -7.480  1.00 32.38           S  
ATOM   3719  N   GLN C 112       5.090   6.055  -8.586  1.00 32.56           N  
ATOM   3720  CA  GLN C 112       4.391   5.094  -9.438  1.00 32.56           C  
ATOM   3721  C   GLN C 112       3.113   4.598  -8.766  1.00 32.56           C  
ATOM   3722  CB  GLN C 112       5.301   3.914  -9.773  1.00 32.56           C  
ATOM   3723  O   GLN C 112       2.074   4.473  -9.422  1.00 32.56           O  
ATOM   3724  CG  GLN C 112       6.066   4.078 -11.078  1.00 32.56           C  
ATOM   3725  CD  GLN C 112       6.848   2.836 -11.461  1.00 32.56           C  
ATOM   3726  NE2 GLN C 112       7.418   2.844 -12.664  1.00 32.56           N  
ATOM   3727  OE1 GLN C 112       6.938   1.880 -10.688  1.00 32.56           O  
ATOM   3728  N   ASN C 113       3.227   4.348  -7.543  1.00 34.38           N  
ATOM   3729  CA  ASN C 113       2.051   3.834  -6.848  1.00 34.38           C  
ATOM   3730  C   ASN C 113       0.960   4.895  -6.734  1.00 34.38           C  
ATOM   3731  CB  ASN C 113       2.430   3.311  -5.461  1.00 34.38           C  
ATOM   3732  O   ASN C 113      -0.225   4.594  -6.883  1.00 34.38           O  
ATOM   3733  CG  ASN C 113       3.107   1.955  -5.516  1.00 34.38           C  
ATOM   3734  ND2 ASN C 113       3.785   1.588  -4.434  1.00 34.38           N  
ATOM   3735  OD1 ASN C 113       3.023   1.244  -6.520  1.00 34.38           O  
ATOM   3736  N   MET C 114       1.412   6.125  -6.516  1.00 33.41           N  
ATOM   3737  CA  MET C 114       0.459   7.230  -6.449  1.00 33.41           C  
ATOM   3738  C   MET C 114      -0.227   7.434  -7.793  1.00 33.41           C  
ATOM   3739  CB  MET C 114       1.159   8.516  -6.016  1.00 33.41           C  
ATOM   3740  O   MET C 114      -1.442   7.637  -7.852  1.00 33.41           O  
ATOM   3741  CG  MET C 114       0.213   9.570  -5.469  1.00 33.41           C  
ATOM   3742  SD  MET C 114       1.083  11.117  -4.992  1.00 33.41           S  
ATOM   3743  CE  MET C 114       0.674  12.164  -6.414  1.00 33.41           C  
ATOM   3744  N   LEU C 115       0.562   7.242  -8.688  1.00 34.03           N  
ATOM   3745  CA  LEU C 115       0.041   7.449 -10.039  1.00 34.03           C  
ATOM   3746  C   LEU C 115      -0.891   6.312 -10.438  1.00 34.03           C  
ATOM   3747  CB  LEU C 115       1.188   7.562 -11.039  1.00 34.03           C  
ATOM   3748  O   LEU C 115      -1.912   6.539 -11.094  1.00 34.03           O  
ATOM   3749  CG  LEU C 115       1.808   8.953 -11.211  1.00 34.03           C  
ATOM   3750  CD1 LEU C 115       3.223   8.836 -11.766  1.00 34.03           C  
ATOM   3751  CD2 LEU C 115       0.939   9.820 -12.109  1.00 34.03           C  
ATOM   3752  N   LEU C 116      -0.541   5.133  -9.977  1.00 35.50           N  
ATOM   3753  CA  LEU C 116      -1.431   4.004 -10.227  1.00 35.50           C  
ATOM   3754  C   LEU C 116      -2.750   4.176  -9.477  1.00 35.50           C  
ATOM   3755  CB  LEU C 116      -0.762   2.691  -9.805  1.00 35.50           C  
ATOM   3756  O   LEU C 116      -3.818   3.881 -10.023  1.00 35.50           O  
ATOM   3757  CG  LEU C 116      -0.218   1.816 -10.938  1.00 35.50           C  
ATOM   3758  CD1 LEU C 116       1.091   1.158 -10.516  1.00 35.50           C  
ATOM   3759  CD2 LEU C 116      -1.245   0.765 -11.344  1.00 35.50           C  
ATOM   3760  N   SER C 117      -2.699   4.641  -8.312  1.00 33.12           N  
ATOM   3761  CA  SER C 117      -3.910   4.902  -7.539  1.00 33.12           C  
ATOM   3762  C   SER C 117      -4.754   5.996  -8.188  1.00 33.12           C  
ATOM   3763  CB  SER C 117      -3.557   5.305  -6.105  1.00 33.12           C  
ATOM   3764  O   SER C 117      -5.980   5.895  -8.234  1.00 33.12           O  
ATOM   3765  OG  SER C 117      -3.717   6.703  -5.922  1.00 33.12           O  
ATOM   3766  N   LEU C 118      -4.121   6.973  -8.656  1.00 34.25           N  
ATOM   3767  CA  LEU C 118      -4.812   8.055  -9.344  1.00 34.25           C  
ATOM   3768  C   LEU C 118      -5.445   7.555 -10.641  1.00 34.25           C  
ATOM   3769  CB  LEU C 118      -3.850   9.203  -9.648  1.00 34.25           C  
ATOM   3770  O   LEU C 118      -6.559   7.953 -10.984  1.00 34.25           O  
ATOM   3771  CG  LEU C 118      -4.332  10.609  -9.289  1.00 34.25           C  
ATOM   3772  CD1 LEU C 118      -3.396  11.242  -8.266  1.00 34.25           C  
ATOM   3773  CD2 LEU C 118      -4.441  11.477 -10.539  1.00 34.25           C  
ATOM   3774  N   ASN C 119      -4.797   6.695 -11.273  1.00 36.03           N  
ATOM   3775  CA  ASN C 119      -5.359   6.090 -12.477  1.00 36.03           C  
ATOM   3776  C   ASN C 119      -6.613   5.277 -12.164  1.00 36.03           C  
ATOM   3777  CB  ASN C 119      -4.320   5.215 -13.172  1.00 36.03           C  
ATOM   3778  O   ASN C 119      -7.594   5.328 -12.906  1.00 36.03           O  
ATOM   3779  CG  ASN C 119      -4.062   5.637 -14.609  1.00 36.03           C  
ATOM   3780  ND2 ASN C 119      -3.076   5.016 -15.242  1.00 36.03           N  
ATOM   3781  OD1 ASN C 119      -4.746   6.516 -15.141  1.00 36.03           O  
ATOM   3782  N   SER C 120      -6.402   4.520 -11.094  1.00 33.81           N  
ATOM   3783  CA  SER C 120      -7.547   3.701 -10.711  1.00 33.81           C  
ATOM   3784  C   SER C 120      -8.750   4.570 -10.352  1.00 33.81           C  
ATOM   3785  CB  SER C 120      -7.191   2.795  -9.531  1.00 33.81           C  
ATOM   3786  O   SER C 120      -9.883   4.246 -10.711  1.00 33.81           O  
ATOM   3787  OG  SER C 120      -7.465   3.441  -8.305  1.00 33.81           O  
ATOM   3788  N   ALA C 121      -8.461   5.613  -9.664  1.00 36.69           N  
ATOM   3789  CA  ALA C 121      -9.531   6.535  -9.297  1.00 36.69           C  
ATOM   3790  C   ALA C 121     -10.148   7.184 -10.539  1.00 36.69           C  
ATOM   3791  CB  ALA C 121      -9.008   7.609  -8.352  1.00 36.69           C  
ATOM   3792  O   ALA C 121     -11.367   7.301 -10.641  1.00 36.69           O  
ATOM   3793  N   LEU C 122      -9.312   7.586 -11.367  1.00 35.78           N  
ATOM   3794  CA  LEU C 122      -9.781   8.234 -12.578  1.00 35.78           C  
ATOM   3795  C   LEU C 122     -10.586   7.262 -13.438  1.00 35.78           C  
ATOM   3796  CB  LEU C 122      -8.609   8.789 -13.383  1.00 35.78           C  
ATOM   3797  O   LEU C 122     -11.617   7.637 -14.008  1.00 35.78           O  
ATOM   3798  CG  LEU C 122      -8.234  10.250 -13.125  1.00 35.78           C  
ATOM   3799  CD1 LEU C 122      -6.742  10.469 -13.336  1.00 35.78           C  
ATOM   3800  CD2 LEU C 122      -9.047  11.180 -14.023  1.00 35.78           C  
ATOM   3801  N   PHE C 123     -10.188   6.039 -13.484  1.00 40.41           N  
ATOM   3802  CA  PHE C 123     -10.914   5.008 -14.227  1.00 40.41           C  
ATOM   3803  C   PHE C 123     -12.289   4.773 -13.609  1.00 40.41           C  
ATOM   3804  CB  PHE C 123     -10.117   3.699 -14.242  1.00 40.41           C  
ATOM   3805  O   PHE C 123     -13.281   4.641 -14.336  1.00 40.41           O  
ATOM   3806  CG  PHE C 123     -10.602   2.711 -15.273  1.00 40.41           C  
ATOM   3807  CD1 PHE C 123     -11.430   1.655 -14.898  1.00 40.41           C  
ATOM   3808  CD2 PHE C 123     -10.234   2.836 -16.609  1.00 40.41           C  
ATOM   3809  CE1 PHE C 123     -11.883   0.738 -15.844  1.00 40.41           C  
ATOM   3810  CE2 PHE C 123     -10.688   1.924 -17.547  1.00 40.41           C  
ATOM   3811  CZ  PHE C 123     -11.508   0.875 -17.172  1.00 40.41           C  
ATOM   3812  N   SER C 124     -12.328   4.688 -12.359  1.00 35.75           N  
ATOM   3813  CA  SER C 124     -13.602   4.484 -11.664  1.00 35.75           C  
ATOM   3814  C   SER C 124     -14.562   5.637 -11.930  1.00 35.75           C  
ATOM   3815  CB  SER C 124     -13.367   4.332 -10.164  1.00 35.75           C  
ATOM   3816  O   SER C 124     -15.758   5.418 -12.117  1.00 35.75           O  
ATOM   3817  OG  SER C 124     -14.445   3.635  -9.555  1.00 35.75           O  
ATOM   3818  N   LEU C 125     -13.977   6.738 -11.914  1.00 36.41           N  
ATOM   3819  CA  LEU C 125     -14.781   7.922 -12.188  1.00 36.41           C  
ATOM   3820  C   LEU C 125     -15.344   7.883 -13.609  1.00 36.41           C  
ATOM   3821  CB  LEU C 125     -13.953   9.195 -11.992  1.00 36.41           C  
ATOM   3822  O   LEU C 125     -16.500   8.227 -13.836  1.00 36.41           O  
ATOM   3823  CG  LEU C 125     -14.273  10.023 -10.750  1.00 36.41           C  
ATOM   3824  CD1 LEU C 125     -12.992  10.578 -10.133  1.00 36.41           C  
ATOM   3825  CD2 LEU C 125     -15.242  11.156 -11.094  1.00 36.41           C  
ATOM   3826  N   LEU C 126     -14.492   7.539 -14.422  1.00 36.34           N  
ATOM   3827  CA  LEU C 126     -14.930   7.445 -15.812  1.00 36.34           C  
ATOM   3828  C   LEU C 126     -16.031   6.406 -15.977  1.00 36.34           C  
ATOM   3829  CB  LEU C 126     -13.742   7.094 -16.719  1.00 36.34           C  
ATOM   3830  O   LEU C 126     -17.000   6.629 -16.703  1.00 36.34           O  
ATOM   3831  CG  LEU C 126     -13.172   8.234 -17.562  1.00 36.34           C  
ATOM   3832  CD1 LEU C 126     -11.656   8.148 -17.625  1.00 36.34           C  
ATOM   3833  CD2 LEU C 126     -13.773   8.211 -18.969  1.00 36.34           C  
ATOM   3834  N   LEU C 127     -15.891   5.324 -15.266  1.00 37.69           N  
ATOM   3835  CA  LEU C 127     -16.875   4.250 -15.344  1.00 37.69           C  
ATOM   3836  C   LEU C 127     -18.219   4.695 -14.773  1.00 37.69           C  
ATOM   3837  CB  LEU C 127     -16.375   3.008 -14.602  1.00 37.69           C  
ATOM   3838  O   LEU C 127     -19.266   4.395 -15.336  1.00 37.69           O  
ATOM   3839  CG  LEU C 127     -15.750   1.910 -15.461  1.00 37.69           C  
ATOM   3840  CD1 LEU C 127     -14.641   1.199 -14.695  1.00 37.69           C  
ATOM   3841  CD2 LEU C 127     -16.812   0.916 -15.922  1.00 37.69           C  
ATOM   3842  N   ASN C 128     -18.219   5.305 -13.664  1.00 35.22           N  
ATOM   3843  CA  ASN C 128     -19.453   5.770 -13.023  1.00 35.22           C  
ATOM   3844  C   ASN C 128     -20.203   6.770 -13.906  1.00 35.22           C  
ATOM   3845  CB  ASN C 128     -19.141   6.391 -11.664  1.00 35.22           C  
ATOM   3846  O   ASN C 128     -21.422   6.754 -13.969  1.00 35.22           O  
ATOM   3847  CG  ASN C 128     -19.266   5.395 -10.523  1.00 35.22           C  
ATOM   3848  ND2 ASN C 128     -18.672   5.723  -9.383  1.00 35.22           N  
ATOM   3849  OD1 ASN C 128     -19.875   4.340 -10.672  1.00 35.22           O  
ATOM   3850  N   TYR C 129     -19.406   7.695 -14.414  1.00 33.19           N  
ATOM   3851  CA  TYR C 129     -20.016   8.672 -15.312  1.00 33.19           C  
ATOM   3852  C   TYR C 129     -20.766   7.973 -16.453  1.00 33.19           C  
ATOM   3853  CB  TYR C 129     -18.953   9.609 -15.891  1.00 33.19           C  
ATOM   3854  O   TYR C 129     -21.906   8.336 -16.766  1.00 33.19           O  
ATOM   3855  CG  TYR C 129     -19.500  10.633 -16.859  1.00 33.19           C  
ATOM   3856  CD1 TYR C 129     -19.422  10.430 -18.234  1.00 33.19           C  
ATOM   3857  CD2 TYR C 129     -20.109  11.797 -16.391  1.00 33.19           C  
ATOM   3858  CE1 TYR C 129     -19.922  11.367 -19.125  1.00 33.19           C  
ATOM   3859  CE2 TYR C 129     -20.609  12.742 -17.281  1.00 33.19           C  
ATOM   3860  OH  TYR C 129     -21.016  13.453 -19.531  1.00 33.19           O  
ATOM   3861  CZ  TYR C 129     -20.516  12.516 -18.641  1.00 33.19           C  
ATOM   3862  N   TYR C 130     -20.172   6.973 -16.906  1.00 33.75           N  
ATOM   3863  CA  TYR C 130     -20.812   6.270 -18.000  1.00 33.75           C  
ATOM   3864  C   TYR C 130     -22.047   5.523 -17.531  1.00 33.75           C  
ATOM   3865  CB  TYR C 130     -19.828   5.289 -18.656  1.00 33.75           C  
ATOM   3866  O   TYR C 130     -23.047   5.441 -18.250  1.00 33.75           O  
ATOM   3867  CG  TYR C 130     -18.891   5.941 -19.641  1.00 33.75           C  
ATOM   3868  CD1 TYR C 130     -19.344   6.398 -20.875  1.00 33.75           C  
ATOM   3869  CD2 TYR C 130     -17.531   6.098 -19.344  1.00 33.75           C  
ATOM   3870  CE1 TYR C 130     -18.484   6.996 -21.797  1.00 33.75           C  
ATOM   3871  CE2 TYR C 130     -16.672   6.695 -20.250  1.00 33.75           C  
ATOM   3872  OH  TYR C 130     -16.281   7.734 -22.359  1.00 33.75           O  
ATOM   3873  CZ  TYR C 130     -17.141   7.141 -21.469  1.00 33.75           C  
ATOM   3874  N   GLU C 131     -22.000   4.902 -16.359  1.00 35.78           N  
ATOM   3875  CA  GLU C 131     -23.141   4.195 -15.805  1.00 35.78           C  
ATOM   3876  C   GLU C 131     -24.328   5.133 -15.625  1.00 35.78           C  
ATOM   3877  CB  GLU C 131     -22.781   3.547 -14.469  1.00 35.78           C  
ATOM   3878  O   GLU C 131     -25.469   4.766 -15.922  1.00 35.78           O  
ATOM   3879  CG  GLU C 131     -23.484   2.223 -14.211  1.00 35.78           C  
ATOM   3880  CD  GLU C 131     -23.062   1.563 -12.906  1.00 35.78           C  
ATOM   3881  OE1 GLU C 131     -23.578   0.465 -12.586  1.00 35.78           O  
ATOM   3882  OE2 GLU C 131     -22.219   2.150 -12.195  1.00 35.78           O  
ATOM   3883  N   SER C 132     -24.156   6.312 -14.992  1.00 31.98           N  
ATOM   3884  CA  SER C 132     -25.266   7.230 -14.750  1.00 31.98           C  
ATOM   3885  C   SER C 132     -25.953   7.629 -16.062  1.00 31.98           C  
ATOM   3886  CB  SER C 132     -24.781   8.477 -14.016  1.00 31.98           C  
ATOM   3887  O   SER C 132     -27.125   7.969 -16.062  1.00 31.98           O  
ATOM   3888  OG  SER C 132     -24.062   9.336 -14.898  1.00 31.98           O  
ATOM   3889  N   ARG C 133     -25.125   7.898 -17.141  1.00 33.34           N  
ATOM   3890  CA  ARG C 133     -25.766   8.297 -18.391  1.00 33.34           C  
ATOM   3891  C   ARG C 133     -26.328   7.090 -19.125  1.00 33.34           C  
ATOM   3892  CB  ARG C 133     -24.797   9.055 -19.281  1.00 33.34           C  
ATOM   3893  O   ARG C 133     -26.750   7.203 -20.281  1.00 33.34           O  
ATOM   3894  CG  ARG C 133     -24.578  10.508 -18.859  1.00 33.34           C  
ATOM   3895  CD  ARG C 133     -24.391  11.414 -20.078  1.00 33.34           C  
ATOM   3896  NE  ARG C 133     -24.234  12.812 -19.672  1.00 33.34           N  
ATOM   3897  NH1 ARG C 133     -24.125  13.633 -21.828  1.00 33.34           N  
ATOM   3898  NH2 ARG C 133     -23.953  15.062 -20.047  1.00 33.34           N  
ATOM   3899  CZ  ARG C 133     -24.109  13.828 -20.516  1.00 33.34           C  
ATOM   3900  N   GLY C 134     -26.688   6.078 -18.453  1.00 34.38           N  
ATOM   3901  CA  GLY C 134     -27.266   4.926 -19.141  1.00 34.38           C  
ATOM   3902  C   GLY C 134     -26.297   4.230 -20.078  1.00 34.38           C  
ATOM   3903  O   GLY C 134     -26.703   3.410 -20.891  1.00 34.38           O  
ATOM   3904  N   ALA C 135     -25.188   4.832 -20.281  1.00 30.27           N  
ATOM   3905  CA  ALA C 135     -24.219   4.391 -21.281  1.00 30.27           C  
ATOM   3906  C   ALA C 135     -23.328   3.293 -20.719  1.00 30.27           C  
ATOM   3907  CB  ALA C 135     -23.375   5.570 -21.766  1.00 30.27           C  
ATOM   3908  O   ALA C 135     -22.219   3.074 -21.219  1.00 30.27           O  
ATOM   3909  N   ILE C 136     -23.766   2.689 -19.641  1.00 32.50           N  
ATOM   3910  CA  ILE C 136     -23.031   1.560 -19.094  1.00 32.50           C  
ATOM   3911  C   ILE C 136     -23.000   0.415 -20.094  1.00 32.50           C  
ATOM   3912  CB  ILE C 136     -23.641   1.083 -17.750  1.00 32.50           C  
ATOM   3913  O   ILE C 136     -22.094  -0.415 -20.094  1.00 32.50           O  
ATOM   3914  CG1 ILE C 136     -23.453   2.150 -16.672  1.00 32.50           C  
ATOM   3915  CG2 ILE C 136     -23.016  -0.250 -17.328  1.00 32.50           C  
ATOM   3916  CD1 ILE C 136     -24.125   1.815 -15.344  1.00 32.50           C  
ATOM   3917  N   HIS C 137     -24.125   0.321 -20.969  1.00 29.33           N  
ATOM   3918  CA  HIS C 137     -24.297  -0.755 -21.938  1.00 29.33           C  
ATOM   3919  C   HIS C 137     -23.094  -0.862 -22.875  1.00 29.33           C  
ATOM   3920  CB  HIS C 137     -25.578  -0.539 -22.750  1.00 29.33           C  
ATOM   3921  O   HIS C 137     -22.578  -1.956 -23.094  1.00 29.33           O  
ATOM   3922  CG  HIS C 137     -26.500  -1.715 -22.750  1.00 29.33           C  
ATOM   3923  CD2 HIS C 137     -27.766  -1.851 -22.266  1.00 29.33           C  
ATOM   3924  ND1 HIS C 137     -26.156  -2.939 -23.266  1.00 29.33           N  
ATOM   3925  CE1 HIS C 137     -27.172  -3.779 -23.125  1.00 29.33           C  
ATOM   3926  NE2 HIS C 137     -28.156  -3.145 -22.516  1.00 29.33           N  
ATOM   3927  N   PRO C 138     -22.750   0.241 -23.516  1.00 29.62           N  
ATOM   3928  CA  PRO C 138     -21.641   0.110 -24.469  1.00 29.62           C  
ATOM   3929  C   PRO C 138     -20.312  -0.200 -23.781  1.00 29.62           C  
ATOM   3930  CB  PRO C 138     -21.594   1.479 -25.156  1.00 29.62           C  
ATOM   3931  O   PRO C 138     -19.469  -0.896 -24.359  1.00 29.62           O  
ATOM   3932  CG  PRO C 138     -22.703   2.254 -24.516  1.00 29.62           C  
ATOM   3933  CD  PRO C 138     -23.297   1.425 -23.406  1.00 29.62           C  
ATOM   3934  N   LEU C 139     -20.188   0.229 -22.516  1.00 31.23           N  
ATOM   3935  CA  LEU C 139     -18.984  -0.143 -21.781  1.00 31.23           C  
ATOM   3936  C   LEU C 139     -18.953  -1.645 -21.516  1.00 31.23           C  
ATOM   3937  CB  LEU C 139     -18.906   0.624 -20.469  1.00 31.23           C  
ATOM   3938  O   LEU C 139     -17.906  -2.275 -21.625  1.00 31.23           O  
ATOM   3939  CG  LEU C 139     -17.750   1.625 -20.328  1.00 31.23           C  
ATOM   3940  CD1 LEU C 139     -18.266   2.957 -19.797  1.00 31.23           C  
ATOM   3941  CD2 LEU C 139     -16.656   1.068 -19.422  1.00 31.23           C  
ATOM   3942  N   MET C 140     -20.094  -2.170 -21.125  1.00 30.33           N  
ATOM   3943  CA  MET C 140     -20.219  -3.615 -20.953  1.00 30.33           C  
ATOM   3944  C   MET C 140     -20.047  -4.340 -22.281  1.00 30.33           C  
ATOM   3945  CB  MET C 140     -21.594  -3.965 -20.344  1.00 30.33           C  
ATOM   3946  O   MET C 140     -19.453  -5.418 -22.328  1.00 30.33           O  
ATOM   3947  CG  MET C 140     -21.641  -3.840 -18.828  1.00 30.33           C  
ATOM   3948  SD  MET C 140     -22.188  -5.387 -18.016  1.00 30.33           S  
ATOM   3949  CE  MET C 140     -23.922  -4.969 -17.688  1.00 30.33           C  
ATOM   3950  N   GLU C 141     -20.594  -3.752 -23.375  1.00 31.30           N  
ATOM   3951  CA  GLU C 141     -20.422  -4.312 -24.719  1.00 31.30           C  
ATOM   3952  C   GLU C 141     -18.953  -4.250 -25.141  1.00 31.30           C  
ATOM   3953  CB  GLU C 141     -21.297  -3.576 -25.734  1.00 31.30           C  
ATOM   3954  O   GLU C 141     -18.438  -5.188 -25.750  1.00 31.30           O  
ATOM   3955  CG  GLU C 141     -22.484  -4.383 -26.203  1.00 31.30           C  
ATOM   3956  CD  GLU C 141     -23.328  -3.660 -27.250  1.00 31.30           C  
ATOM   3957  OE1 GLU C 141     -24.328  -4.227 -27.719  1.00 31.30           O  
ATOM   3958  OE2 GLU C 141     -22.953  -2.516 -27.609  1.00 31.30           O  
ATOM   3959  N   LEU C 142     -18.344  -3.119 -24.938  1.00 28.84           N  
ATOM   3960  CA  LEU C 142     -16.922  -2.934 -25.219  1.00 28.84           C  
ATOM   3961  C   LEU C 142     -16.078  -3.893 -24.375  1.00 28.84           C  
ATOM   3962  CB  LEU C 142     -16.500  -1.488 -24.938  1.00 28.84           C  
ATOM   3963  O   LEU C 142     -15.109  -4.473 -24.891  1.00 28.84           O  
ATOM   3964  CG  LEU C 142     -16.156  -0.631 -26.156  1.00 28.84           C  
ATOM   3965  CD1 LEU C 142     -16.797   0.749 -26.016  1.00 28.84           C  
ATOM   3966  CD2 LEU C 142     -14.648  -0.514 -26.328  1.00 28.84           C  
ATOM   3967  N   VAL C 143     -16.438  -3.842 -23.141  1.00 31.34           N  
ATOM   3968  CA  VAL C 143     -15.773  -4.816 -22.281  1.00 31.34           C  
ATOM   3969  C   VAL C 143     -16.047  -6.230 -22.797  1.00 31.34           C  
ATOM   3970  CB  VAL C 143     -16.250  -4.684 -20.812  1.00 31.34           C  
ATOM   3971  O   VAL C 143     -15.156  -7.086 -22.781  1.00 31.34           O  
ATOM   3972  CG1 VAL C 143     -15.727  -5.848 -19.969  1.00 31.34           C  
ATOM   3973  CG2 VAL C 143     -15.789  -3.352 -20.219  1.00 31.34           C  
ATOM   3974  N   GLN C 144     -17.188  -6.492 -23.219  1.00 27.73           N  
ATOM   3975  CA  GLN C 144     -17.578  -7.746 -23.859  1.00 27.73           C  
ATOM   3976  C   GLN C 144     -16.797  -7.980 -25.141  1.00 27.73           C  
ATOM   3977  CB  GLN C 144     -19.078  -7.758 -24.141  1.00 27.73           C  
ATOM   3978  O   GLN C 144     -16.391  -9.109 -25.422  1.00 27.73           O  
ATOM   3979  CG  GLN C 144     -19.922  -8.438 -23.078  1.00 27.73           C  
ATOM   3980  CD  GLN C 144     -21.391  -8.547 -23.453  1.00 27.73           C  
ATOM   3981  NE2 GLN C 144     -22.156  -9.242 -22.625  1.00 27.73           N  
ATOM   3982  OE1 GLN C 144     -21.812  -8.000 -24.469  1.00 27.73           O  
ATOM   3983  N   THR C 145     -16.656  -6.898 -26.125  1.00 26.38           N  
ATOM   3984  CA  THR C 145     -15.961  -7.082 -27.391  1.00 26.38           C  
ATOM   3985  C   THR C 145     -14.453  -7.117 -27.172  1.00 26.38           C  
ATOM   3986  CB  THR C 145     -16.312  -5.965 -28.391  1.00 26.38           C  
ATOM   3987  O   THR C 145     -13.734  -7.820 -27.891  1.00 26.38           O  
ATOM   3988  CG2 THR C 145     -17.031  -6.523 -29.609  1.00 26.38           C  
ATOM   3989  OG1 THR C 145     -17.156  -5.008 -27.734  1.00 26.38           O  
ATOM   3990  N   ALA C 146     -13.789  -6.199 -26.359  1.00 29.33           N  
ATOM   3991  CA  ALA C 146     -12.344  -6.188 -26.141  1.00 29.33           C  
ATOM   3992  C   ALA C 146     -11.906  -7.363 -25.281  1.00 29.33           C  
ATOM   3993  CB  ALA C 146     -11.914  -4.871 -25.500  1.00 29.33           C  
ATOM   3994  O   ALA C 146     -10.734  -7.477 -24.922  1.00 29.33           O  
ATOM   3995  N   GLY C 147     -12.570  -8.516 -25.422  1.00 28.39           N  
ATOM   3996  CA  GLY C 147     -12.289  -9.734 -24.672  1.00 28.39           C  
ATOM   3997  C   GLY C 147     -11.977  -9.484 -23.203  1.00 28.39           C  
ATOM   3998  O   GLY C 147     -11.523 -10.383 -22.500  1.00 28.39           O  
ATOM   3999  N   LEU C 148     -11.727  -8.266 -22.984  1.00 27.36           N  
ATOM   4000  CA  LEU C 148     -11.328  -7.891 -21.625  1.00 27.36           C  
ATOM   4001  C   LEU C 148     -12.547  -7.758 -20.719  1.00 27.36           C  
ATOM   4002  CB  LEU C 148     -10.539  -6.578 -21.641  1.00 27.36           C  
ATOM   4003  O   LEU C 148     -12.422  -7.336 -19.562  1.00 27.36           O  
ATOM   4004  CG  LEU C 148      -9.125  -6.645 -22.219  1.00 27.36           C  
ATOM   4005  CD1 LEU C 148      -8.625  -5.242 -22.547  1.00 27.36           C  
ATOM   4006  CD2 LEU C 148      -8.180  -7.332 -21.234  1.00 27.36           C  
ATOM   4007  N   ARG C 149     -13.781  -8.055 -21.266  1.00 29.80           N  
ATOM   4008  CA  ARG C 149     -15.094  -8.016 -20.625  1.00 29.80           C  
ATOM   4009  C   ARG C 149     -15.062  -8.695 -19.266  1.00 29.80           C  
ATOM   4010  CB  ARG C 149     -16.156  -8.680 -21.516  1.00 29.80           C  
ATOM   4011  O   ARG C 149     -15.578  -8.156 -18.281  1.00 29.80           O  
ATOM   4012  CG  ARG C 149     -17.531  -8.070 -21.391  1.00 29.80           C  
ATOM   4013  CD  ARG C 149     -18.531  -8.711 -22.359  1.00 29.80           C  
ATOM   4014  NE  ARG C 149     -19.875  -8.164 -22.188  1.00 29.80           N  
ATOM   4015  NH1 ARG C 149     -20.844  -9.547 -23.766  1.00 29.80           N  
ATOM   4016  NH2 ARG C 149     -22.109  -8.008 -22.641  1.00 29.80           N  
ATOM   4017  CZ  ARG C 149     -20.938  -8.578 -22.859  1.00 29.80           C  
ATOM   4018  N   PRO C 150     -14.539  -9.844 -19.328  1.00 28.73           N  
ATOM   4019  CA  PRO C 150     -14.633 -10.562 -18.062  1.00 28.73           C  
ATOM   4020  C   PRO C 150     -13.836  -9.883 -16.938  1.00 28.73           C  
ATOM   4021  CB  PRO C 150     -14.055 -11.938 -18.391  1.00 28.73           C  
ATOM   4022  O   PRO C 150     -14.281  -9.859 -15.797  1.00 28.73           O  
ATOM   4023  CG  PRO C 150     -13.703 -11.875 -19.844  1.00 28.73           C  
ATOM   4024  CD  PRO C 150     -13.984 -10.484 -20.328  1.00 28.73           C  
ATOM   4025  N   THR C 151     -12.719  -9.305 -17.359  1.00 26.84           N  
ATOM   4026  CA  THR C 151     -11.867  -8.711 -16.328  1.00 26.84           C  
ATOM   4027  C   THR C 151     -12.438  -7.379 -15.844  1.00 26.84           C  
ATOM   4028  CB  THR C 151     -10.430  -8.508 -16.844  1.00 26.84           C  
ATOM   4029  O   THR C 151     -12.461  -7.105 -14.648  1.00 26.84           O  
ATOM   4030  CG2 THR C 151      -9.422  -8.555 -15.703  1.00 26.84           C  
ATOM   4031  OG1 THR C 151     -10.117  -9.531 -17.797  1.00 26.84           O  
ATOM   4032  N   LEU C 152     -12.688  -6.527 -16.828  1.00 29.02           N  
ATOM   4033  CA  LEU C 152     -13.305  -5.254 -16.484  1.00 29.02           C  
ATOM   4034  C   LEU C 152     -14.703  -5.461 -15.914  1.00 29.02           C  
ATOM   4035  CB  LEU C 152     -13.367  -4.332 -17.703  1.00 29.02           C  
ATOM   4036  O   LEU C 152     -15.094  -4.777 -14.961  1.00 29.02           O  
ATOM   4037  CG  LEU C 152     -12.312  -3.230 -17.781  1.00 29.02           C  
ATOM   4038  CD1 LEU C 152     -11.844  -3.043 -19.219  1.00 29.02           C  
ATOM   4039  CD2 LEU C 152     -12.859  -1.925 -17.219  1.00 29.02           C  
ATOM   4040  N   CYS C 153     -15.445  -6.371 -16.516  1.00 27.95           N  
ATOM   4041  CA  CYS C 153     -16.750  -6.762 -15.969  1.00 27.95           C  
ATOM   4042  C   CYS C 153     -16.594  -7.352 -14.578  1.00 27.95           C  
ATOM   4043  CB  CYS C 153     -17.422  -7.770 -16.891  1.00 27.95           C  
ATOM   4044  O   CYS C 153     -17.406  -7.086 -13.695  1.00 27.95           O  
ATOM   4045  SG  CYS C 153     -18.547  -7.020 -18.094  1.00 27.95           S  
ATOM   4046  N   ALA C 154     -15.539  -8.102 -14.367  1.00 30.56           N  
ATOM   4047  CA  ALA C 154     -15.258  -8.664 -13.047  1.00 30.56           C  
ATOM   4048  C   ALA C 154     -14.844  -7.578 -12.062  1.00 30.56           C  
ATOM   4049  CB  ALA C 154     -14.164  -9.727 -13.148  1.00 30.56           C  
ATOM   4050  O   ALA C 154     -15.258  -7.594 -10.898  1.00 30.56           O  
ATOM   4051  N   ALA C 155     -14.117  -6.734 -12.625  1.00 30.48           N  
ATOM   4052  CA  ALA C 155     -13.742  -5.613 -11.766  1.00 30.48           C  
ATOM   4053  C   ALA C 155     -14.938  -4.707 -11.492  1.00 30.48           C  
ATOM   4054  CB  ALA C 155     -12.609  -4.816 -12.406  1.00 30.48           C  
ATOM   4055  O   ALA C 155     -15.148  -4.273 -10.359  1.00 30.48           O  
ATOM   4056  N   VAL C 156     -15.648  -4.434 -12.578  1.00 30.89           N  
ATOM   4057  CA  VAL C 156     -16.875  -3.664 -12.430  1.00 30.89           C  
ATOM   4058  C   VAL C 156     -17.922  -4.488 -11.664  1.00 30.89           C  
ATOM   4059  CB  VAL C 156     -17.453  -3.229 -13.797  1.00 30.89           C  
ATOM   4060  O   VAL C 156     -18.609  -3.971 -10.789  1.00 30.89           O  
ATOM   4061  CG1 VAL C 156     -18.859  -2.646 -13.641  1.00 30.89           C  
ATOM   4062  CG2 VAL C 156     -16.516  -2.215 -14.461  1.00 30.89           C  
ATOM   4063  N   ARG C 157     -18.125  -5.844 -12.008  1.00 29.28           N  
ATOM   4064  CA  ARG C 157     -19.047  -6.711 -11.297  1.00 29.28           C  
ATOM   4065  C   ARG C 157     -18.656  -6.844  -9.828  1.00 29.28           C  
ATOM   4066  CB  ARG C 157     -19.109  -8.094 -11.953  1.00 29.28           C  
ATOM   4067  O   ARG C 157     -19.531  -6.855  -8.953  1.00 29.28           O  
ATOM   4068  CG  ARG C 157     -20.391  -8.352 -12.734  1.00 29.28           C  
ATOM   4069  CD  ARG C 157     -20.406  -9.758 -13.328  1.00 29.28           C  
ATOM   4070  NE  ARG C 157     -21.609  -9.984 -14.125  1.00 29.28           N  
ATOM   4071  NH1 ARG C 157     -21.047 -12.141 -14.734  1.00 29.28           N  
ATOM   4072  NH2 ARG C 157     -23.000 -11.211 -15.469  1.00 29.28           N  
ATOM   4073  CZ  ARG C 157     -21.891 -11.109 -14.773  1.00 29.28           C  
ATOM   4074  N   PHE C 158     -17.422  -7.031  -9.609  1.00 29.83           N  
ATOM   4075  CA  PHE C 158     -16.922  -7.094  -8.242  1.00 29.83           C  
ATOM   4076  C   PHE C 158     -17.219  -5.793  -7.500  1.00 29.83           C  
ATOM   4077  CB  PHE C 158     -15.422  -7.391  -8.227  1.00 29.83           C  
ATOM   4078  O   PHE C 158     -17.609  -5.809  -6.332  1.00 29.83           O  
ATOM   4079  CG  PHE C 158     -14.922  -7.910  -6.902  1.00 29.83           C  
ATOM   4080  CD1 PHE C 158     -14.391  -7.043  -5.957  1.00 29.83           C  
ATOM   4081  CD2 PHE C 158     -14.984  -9.266  -6.609  1.00 29.83           C  
ATOM   4082  CE1 PHE C 158     -13.922  -7.523  -4.734  1.00 29.83           C  
ATOM   4083  CE2 PHE C 158     -14.516  -9.750  -5.391  1.00 29.83           C  
ATOM   4084  CZ  PHE C 158     -13.992  -8.875  -4.453  1.00 29.83           C  
ATOM   4085  N   ASN C 159     -16.969  -4.754  -8.273  1.00 27.55           N  
ATOM   4086  CA  ASN C 159     -17.344  -3.496  -7.641  1.00 27.55           C  
ATOM   4087  C   ASN C 159     -18.859  -3.311  -7.625  1.00 27.55           C  
ATOM   4088  CB  ASN C 159     -16.672  -2.316  -8.344  1.00 27.55           C  
ATOM   4089  O   ASN C 159     -19.422  -2.812  -6.648  1.00 27.55           O  
ATOM   4090  CG  ASN C 159     -15.352  -1.926  -7.707  1.00 27.55           C  
ATOM   4091  ND2 ASN C 159     -14.562  -1.132  -8.414  1.00 27.55           N  
ATOM   4092  OD1 ASN C 159     -15.047  -2.334  -6.582  1.00 27.55           O  
ATOM   4093  N   CYS C 160     -19.391  -3.584  -8.859  1.00 25.53           N  
ATOM   4094  CA  CYS C 160     -20.844  -3.523  -8.953  1.00 25.53           C  
ATOM   4095  C   CYS C 160     -21.500  -4.566  -8.055  1.00 25.53           C  
ATOM   4096  CB  CYS C 160     -21.297  -3.736 -10.398  1.00 25.53           C  
ATOM   4097  O   CYS C 160     -22.562  -4.316  -7.477  1.00 25.53           O  
ATOM   4098  SG  CYS C 160     -21.172  -2.258 -11.430  1.00 25.53           S  
ATOM   4099  N   LEU C 161     -21.078  -5.891  -8.023  1.00 26.12           N  
ATOM   4100  CA  LEU C 161     -21.688  -6.848  -7.113  1.00 26.12           C  
ATOM   4101  C   LEU C 161     -21.625  -6.352  -5.676  1.00 26.12           C  
ATOM   4102  CB  LEU C 161     -21.016  -8.211  -7.230  1.00 26.12           C  
ATOM   4103  O   LEU C 161     -22.531  -6.625  -4.875  1.00 26.12           O  
ATOM   4104  CG  LEU C 161     -21.469  -9.102  -8.391  1.00 26.12           C  
ATOM   4105  CD1 LEU C 161     -20.406 -10.164  -8.688  1.00 26.12           C  
ATOM   4106  CD2 LEU C 161     -22.812  -9.758  -8.070  1.00 26.12           C  
ATOM   4107  N   ASN C 162     -20.672  -5.711  -5.223  1.00 26.23           N  
ATOM   4108  CA  ASN C 162     -20.766  -5.090  -3.904  1.00 26.23           C  
ATOM   4109  C   ASN C 162     -21.734  -3.912  -3.914  1.00 26.23           C  
ATOM   4110  CB  ASN C 162     -19.391  -4.645  -3.412  1.00 26.23           C  
ATOM   4111  O   ASN C 162     -22.375  -3.613  -2.898  1.00 26.23           O  
ATOM   4112  CG  ASN C 162     -18.594  -5.777  -2.791  1.00 26.23           C  
ATOM   4113  ND2 ASN C 162     -17.297  -5.586  -2.670  1.00 26.23           N  
ATOM   4114  OD1 ASN C 162     -19.156  -6.812  -2.420  1.00 26.23           O  
ATOM   4115  N   SER C 163     -21.844  -3.197  -5.129  1.00 24.44           N  
ATOM   4116  CA  SER C 163     -22.938  -2.240  -5.164  1.00 24.44           C  
ATOM   4117  C   SER C 163     -24.219  -2.885  -5.688  1.00 24.44           C  
ATOM   4118  CB  SER C 163     -22.578  -1.034  -6.031  1.00 24.44           C  
ATOM   4119  O   SER C 163     -24.156  -3.783  -6.527  1.00 24.44           O  
ATOM   4120  OG  SER C 163     -22.578  -1.384  -7.402  1.00 24.44           O  
ATOM   4121  N   THR C 164     -25.234  -3.342  -4.918  1.00 23.91           N  
ATOM   4122  CA  THR C 164     -26.578  -3.801  -5.254  1.00 23.91           C  
ATOM   4123  C   THR C 164     -27.047  -3.186  -6.566  1.00 23.91           C  
ATOM   4124  CB  THR C 164     -27.578  -3.457  -4.137  1.00 23.91           C  
ATOM   4125  O   THR C 164     -28.234  -3.230  -6.891  1.00 23.91           O  
ATOM   4126  CG2 THR C 164     -27.469  -4.441  -2.977  1.00 23.91           C  
ATOM   4127  OG1 THR C 164     -27.312  -2.135  -3.650  1.00 23.91           O  
ATOM   4128  N   ALA C 165     -26.484  -2.379  -7.262  1.00 26.72           N  
ATOM   4129  CA  ALA C 165     -27.281  -1.801  -8.344  1.00 26.72           C  
ATOM   4130  C   ALA C 165     -27.781  -2.883  -9.297  1.00 26.72           C  
ATOM   4131  CB  ALA C 165     -26.453  -0.759  -9.102  1.00 26.72           C  
ATOM   4132  O   ALA C 165     -27.078  -3.877  -9.531  1.00 26.72           O  
ATOM   4133  N   HIS C 166     -29.156  -3.129  -9.352  1.00 23.78           N  
ATOM   4134  CA  HIS C 166     -30.109  -3.900 -10.141  1.00 23.78           C  
ATOM   4135  C   HIS C 166     -29.578  -4.152 -11.547  1.00 23.78           C  
ATOM   4136  CB  HIS C 166     -31.453  -3.184 -10.211  1.00 23.78           C  
ATOM   4137  O   HIS C 166     -29.297  -3.207 -12.289  1.00 23.78           O  
ATOM   4138  CG  HIS C 166     -32.562  -3.924  -9.539  1.00 23.78           C  
ATOM   4139  CD2 HIS C 166     -33.406  -3.555  -8.539  1.00 23.78           C  
ATOM   4140  ND1 HIS C 166     -32.906  -5.211  -9.883  1.00 23.78           N  
ATOM   4141  CE1 HIS C 166     -33.938  -5.602  -9.117  1.00 23.78           C  
ATOM   4142  NE2 HIS C 166     -34.250  -4.617  -8.297  1.00 23.78           N  
ATOM   4143  N   ILE C 167     -29.031  -5.176 -11.688  1.00 25.25           N  
ATOM   4144  CA  ILE C 167     -28.719  -5.648 -13.031  1.00 25.25           C  
ATOM   4145  C   ILE C 167     -30.000  -5.891 -13.820  1.00 25.25           C  
ATOM   4146  CB  ILE C 167     -27.859  -6.934 -12.984  1.00 25.25           C  
ATOM   4147  O   ILE C 167     -30.828  -6.711 -13.422  1.00 25.25           O  
ATOM   4148  CG1 ILE C 167     -26.547  -6.684 -12.219  1.00 25.25           C  
ATOM   4149  CG2 ILE C 167     -27.562  -7.441 -14.406  1.00 25.25           C  
ATOM   4150  CD1 ILE C 167     -25.703  -7.930 -12.023  1.00 25.25           C  
ATOM   4151  N   ASP C 168     -30.641  -4.926 -14.398  1.00 25.36           N  
ATOM   4152  CA  ASP C 168     -31.859  -5.090 -15.188  1.00 25.36           C  
ATOM   4153  C   ASP C 168     -31.766  -6.301 -16.109  1.00 25.36           C  
ATOM   4154  CB  ASP C 168     -32.156  -3.828 -16.000  1.00 25.36           C  
ATOM   4155  O   ASP C 168     -30.797  -6.434 -16.859  1.00 25.36           O  
ATOM   4156  CG  ASP C 168     -33.625  -3.566 -16.188  1.00 25.36           C  
ATOM   4157  OD1 ASP C 168     -34.438  -4.500 -16.000  1.00 25.36           O  
ATOM   4158  OD2 ASP C 168     -34.000  -2.420 -16.531  1.00 25.36           O  
ATOM   4159  N   PRO C 169     -32.500  -7.367 -15.867  1.00 25.34           N  
ATOM   4160  CA  PRO C 169     -32.688  -8.602 -16.641  1.00 25.34           C  
ATOM   4161  C   PRO C 169     -32.781  -8.352 -18.141  1.00 25.34           C  
ATOM   4162  CB  PRO C 169     -33.969  -9.188 -16.078  1.00 25.34           C  
ATOM   4163  O   PRO C 169     -32.562  -9.258 -18.938  1.00 25.34           O  
ATOM   4164  CG  PRO C 169     -34.562  -8.094 -15.250  1.00 25.34           C  
ATOM   4165  CD  PRO C 169     -33.594  -6.961 -15.180  1.00 25.34           C  
ATOM   4166  N   SER C 170     -33.375  -7.188 -18.562  1.00 24.55           N  
ATOM   4167  CA  SER C 170     -33.750  -6.988 -19.953  1.00 24.55           C  
ATOM   4168  C   SER C 170     -32.531  -6.961 -20.859  1.00 24.55           C  
ATOM   4169  CB  SER C 170     -34.562  -5.688 -20.109  1.00 24.55           C  
ATOM   4170  O   SER C 170     -32.656  -7.012 -22.078  1.00 24.55           O  
ATOM   4171  OG  SER C 170     -33.781  -4.574 -19.719  1.00 24.55           O  
ATOM   4172  N   VAL C 171     -31.484  -6.828 -20.312  1.00 25.56           N  
ATOM   4173  CA  VAL C 171     -30.281  -6.676 -21.125  1.00 25.56           C  
ATOM   4174  C   VAL C 171     -29.766  -8.047 -21.547  1.00 25.56           C  
ATOM   4175  CB  VAL C 171     -29.172  -5.910 -20.359  1.00 25.56           C  
ATOM   4176  O   VAL C 171     -28.859  -8.148 -22.375  1.00 25.56           O  
ATOM   4177  CG1 VAL C 171     -27.922  -5.770 -21.219  1.00 25.56           C  
ATOM   4178  CG2 VAL C 171     -29.688  -4.535 -19.922  1.00 25.56           C  
ATOM   4179  N   GLU C 172     -30.172  -9.070 -20.953  1.00 22.23           N  
ATOM   4180  CA  GLU C 172     -29.969 -10.430 -21.453  1.00 22.23           C  
ATOM   4181  C   GLU C 172     -30.734 -10.656 -22.750  1.00 22.23           C  
ATOM   4182  CB  GLU C 172     -30.406 -11.461 -20.406  1.00 22.23           C  
ATOM   4183  O   GLU C 172     -30.500 -11.648 -23.453  1.00 22.23           O  
ATOM   4184  CG  GLU C 172     -29.328 -11.758 -19.375  1.00 22.23           C  
ATOM   4185  CD  GLU C 172     -29.703 -12.883 -18.422  1.00 22.23           C  
ATOM   4186  OE1 GLU C 172     -28.844 -13.320 -17.625  1.00 22.23           O  
ATOM   4187  OE2 GLU C 172     -30.875 -13.328 -18.469  1.00 22.23           O  
ATOM   4188  N   ASN C 173     -31.812 -10.008 -23.000  1.00 20.45           N  
ATOM   4189  CA  ASN C 173     -32.625 -10.359 -24.172  1.00 20.45           C  
ATOM   4190  C   ASN C 173     -32.094  -9.680 -25.422  1.00 20.45           C  
ATOM   4191  CB  ASN C 173     -34.094  -9.992 -23.953  1.00 20.45           C  
ATOM   4192  O   ASN C 173     -31.922  -8.461 -25.469  1.00 20.45           O  
ATOM   4193  CG  ASN C 173     -34.906 -11.172 -23.469  1.00 20.45           C  
ATOM   4194  ND2 ASN C 173     -36.094 -10.891 -22.922  1.00 20.45           N  
ATOM   4195  OD1 ASN C 173     -34.500 -12.328 -23.609  1.00 20.45           O  
ATOM   4196  N   PRO C 174     -31.688 -10.469 -26.625  1.00 21.70           N  
ATOM   4197  CA  PRO C 174     -31.828  -9.875 -27.953  1.00 21.70           C  
ATOM   4198  C   PRO C 174     -33.188  -9.219 -28.172  1.00 21.70           C  
ATOM   4199  CB  PRO C 174     -31.641 -11.070 -28.891  1.00 21.70           C  
ATOM   4200  O   PRO C 174     -34.156  -9.609 -27.547  1.00 21.70           O  
ATOM   4201  CG  PRO C 174     -31.859 -12.273 -28.031  1.00 21.70           C  
ATOM   4202  CD  PRO C 174     -31.891 -11.836 -26.594  1.00 21.70           C  
TER    4203      PRO C 174                                                      
ATOM   4204  N   MET D   1      -9.906 -37.875  17.453  1.00 22.00           N  
ATOM   4205  CA  MET D   1      -8.906 -36.969  18.031  1.00 22.00           C  
ATOM   4206  C   MET D   1      -9.570 -35.938  18.922  1.00 22.00           C  
ATOM   4207  CB  MET D   1      -8.102 -36.281  16.938  1.00 22.00           C  
ATOM   4208  O   MET D   1     -10.477 -35.219  18.500  1.00 22.00           O  
ATOM   4209  CG  MET D   1      -6.867 -37.062  16.500  1.00 22.00           C  
ATOM   4210  SD  MET D   1      -5.824 -36.125  15.320  1.00 22.00           S  
ATOM   4211  CE  MET D   1      -5.535 -37.406  14.070  1.00 22.00           C  
ATOM   4212  N   ARG D   2      -9.570 -36.031  20.109  1.00 23.58           N  
ATOM   4213  CA  ARG D   2     -10.258 -35.281  21.141  1.00 23.58           C  
ATOM   4214  C   ARG D   2      -9.555 -33.938  21.406  1.00 23.58           C  
ATOM   4215  CB  ARG D   2     -10.344 -36.094  22.438  1.00 23.58           C  
ATOM   4216  O   ARG D   2      -8.359 -33.906  21.719  1.00 23.58           O  
ATOM   4217  CG  ARG D   2     -11.648 -36.844  22.609  1.00 23.58           C  
ATOM   4218  CD  ARG D   2     -11.734 -37.531  23.953  1.00 23.58           C  
ATOM   4219  NE  ARG D   2     -13.023 -38.188  24.141  1.00 23.58           N  
ATOM   4220  NH1 ARG D   2     -12.539 -39.000  26.266  1.00 23.58           N  
ATOM   4221  NH2 ARG D   2     -14.586 -39.406  25.312  1.00 23.58           N  
ATOM   4222  CZ  ARG D   2     -13.383 -38.875  25.234  1.00 23.58           C  
ATOM   4223  N   PHE D   3      -9.797 -32.938  20.594  1.00 28.00           N  
ATOM   4224  CA  PHE D   3      -9.273 -31.578  20.641  1.00 28.00           C  
ATOM   4225  C   PHE D   3      -9.461 -30.984  22.031  1.00 28.00           C  
ATOM   4226  CB  PHE D   3      -9.969 -30.703  19.594  1.00 28.00           C  
ATOM   4227  O   PHE D   3     -10.586 -30.781  22.484  1.00 28.00           O  
ATOM   4228  CG  PHE D   3      -9.148 -30.484  18.359  1.00 28.00           C  
ATOM   4229  CD1 PHE D   3      -8.266 -29.406  18.281  1.00 28.00           C  
ATOM   4230  CD2 PHE D   3      -9.258 -31.344  17.266  1.00 28.00           C  
ATOM   4231  CE1 PHE D   3      -7.500 -29.203  17.125  1.00 28.00           C  
ATOM   4232  CE2 PHE D   3      -8.492 -31.141  16.125  1.00 28.00           C  
ATOM   4233  CZ  PHE D   3      -7.621 -30.062  16.047  1.00 28.00           C  
ATOM   4234  N   ASP D   4      -8.586 -31.359  22.984  1.00 29.33           N  
ATOM   4235  CA  ASP D   4      -8.672 -30.719  24.297  1.00 29.33           C  
ATOM   4236  C   ASP D   4      -8.523 -29.203  24.156  1.00 29.33           C  
ATOM   4237  CB  ASP D   4      -7.602 -31.281  25.234  1.00 29.33           C  
ATOM   4238  O   ASP D   4      -7.508 -28.719  23.656  1.00 29.33           O  
ATOM   4239  CG  ASP D   4      -8.180 -31.812  26.531  1.00 29.33           C  
ATOM   4240  OD1 ASP D   4      -9.344 -31.500  26.859  1.00 29.33           O  
ATOM   4241  OD2 ASP D   4      -7.465 -32.562  27.234  1.00 29.33           O  
ATOM   4242  N   PHE D   5      -9.422 -28.297  24.141  1.00 33.28           N  
ATOM   4243  CA  PHE D   5      -9.695 -26.875  24.000  1.00 33.28           C  
ATOM   4244  C   PHE D   5      -8.719 -26.062  24.844  1.00 33.28           C  
ATOM   4245  CB  PHE D   5     -11.133 -26.562  24.406  1.00 33.28           C  
ATOM   4246  O   PHE D   5      -8.320 -24.969  24.453  1.00 33.28           O  
ATOM   4247  CG  PHE D   5     -11.961 -25.969  23.297  1.00 33.28           C  
ATOM   4248  CD1 PHE D   5     -12.016 -24.578  23.125  1.00 33.28           C  
ATOM   4249  CD2 PHE D   5     -12.688 -26.781  22.438  1.00 33.28           C  
ATOM   4250  CE1 PHE D   5     -12.773 -24.031  22.094  1.00 33.28           C  
ATOM   4251  CE2 PHE D   5     -13.453 -26.234  21.422  1.00 33.28           C  
ATOM   4252  CZ  PHE D   5     -13.500 -24.859  21.250  1.00 33.28           C  
ATOM   4253  N   GLN D   6      -8.266 -26.672  25.953  1.00 32.72           N  
ATOM   4254  CA  GLN D   6      -7.344 -26.031  26.875  1.00 32.72           C  
ATOM   4255  C   GLN D   6      -5.961 -25.875  26.250  1.00 32.72           C  
ATOM   4256  CB  GLN D   6      -7.246 -26.828  28.172  1.00 32.72           C  
ATOM   4257  O   GLN D   6      -5.328 -24.828  26.375  1.00 32.72           O  
ATOM   4258  CG  GLN D   6      -8.031 -26.219  29.328  1.00 32.72           C  
ATOM   4259  CD  GLN D   6      -7.797 -26.922  30.641  1.00 32.72           C  
ATOM   4260  NE2 GLN D   6      -8.289 -26.344  31.734  1.00 32.72           N  
ATOM   4261  OE1 GLN D   6      -7.180 -28.000  30.688  1.00 32.72           O  
ATOM   4262  N   ASN D   7      -5.492 -26.859  25.594  1.00 36.34           N  
ATOM   4263  CA  ASN D   7      -4.152 -26.875  25.016  1.00 36.34           C  
ATOM   4264  C   ASN D   7      -4.059 -25.969  23.781  1.00 36.34           C  
ATOM   4265  CB  ASN D   7      -3.730 -28.297  24.656  1.00 36.34           C  
ATOM   4266  O   ASN D   7      -3.059 -25.281  23.594  1.00 36.34           O  
ATOM   4267  CG  ASN D   7      -3.021 -29.000  25.797  1.00 36.34           C  
ATOM   4268  ND2 ASN D   7      -2.869 -30.312  25.688  1.00 36.34           N  
ATOM   4269  OD1 ASN D   7      -2.617 -28.359  26.781  1.00 36.34           O  
ATOM   4270  N   LEU D   8      -5.195 -25.891  23.047  1.00 36.03           N  
ATOM   4271  CA  LEU D   8      -5.215 -25.016  21.891  1.00 36.03           C  
ATOM   4272  C   LEU D   8      -5.160 -23.547  22.297  1.00 36.03           C  
ATOM   4273  CB  LEU D   8      -6.469 -25.281  21.047  1.00 36.03           C  
ATOM   4274  O   LEU D   8      -4.461 -22.750  21.672  1.00 36.03           O  
ATOM   4275  CG  LEU D   8      -6.391 -24.906  19.562  1.00 36.03           C  
ATOM   4276  CD1 LEU D   8      -6.160 -26.141  18.703  1.00 36.03           C  
ATOM   4277  CD2 LEU D   8      -7.660 -24.172  19.141  1.00 36.03           C  
ATOM   4278  N   LYS D   9      -5.840 -23.391  23.500  1.00 34.75           N  
ATOM   4279  CA  LYS D   9      -5.812 -22.062  24.109  1.00 34.75           C  
ATOM   4280  C   LYS D   9      -4.387 -21.641  24.438  1.00 34.75           C  
ATOM   4281  CB  LYS D   9      -6.680 -22.031  25.375  1.00 34.75           C  
ATOM   4282  O   LYS D   9      -3.982 -20.516  24.156  1.00 34.75           O  
ATOM   4283  CG  LYS D   9      -8.117 -21.609  25.125  1.00 34.75           C  
ATOM   4284  CD  LYS D   9      -8.914 -21.547  26.422  1.00 34.75           C  
ATOM   4285  CE  LYS D   9     -10.359 -21.156  26.172  1.00 34.75           C  
ATOM   4286  NZ  LYS D   9     -11.133 -21.031  27.453  1.00 34.75           N  
ATOM   4287  N   PHE D  10      -3.723 -22.531  25.109  1.00 38.00           N  
ATOM   4288  CA  PHE D  10      -2.352 -22.266  25.531  1.00 38.00           C  
ATOM   4289  C   PHE D  10      -1.439 -22.062  24.328  1.00 38.00           C  
ATOM   4290  CB  PHE D  10      -1.830 -23.422  26.406  1.00 38.00           C  
ATOM   4291  O   PHE D  10      -0.587 -21.172  24.328  1.00 38.00           O  
ATOM   4292  CG  PHE D  10      -0.907 -22.969  27.500  1.00 38.00           C  
ATOM   4293  CD1 PHE D  10       0.457 -22.844  27.281  1.00 38.00           C  
ATOM   4294  CD2 PHE D  10      -1.403 -22.688  28.766  1.00 38.00           C  
ATOM   4295  CE1 PHE D  10       1.314 -22.422  28.297  1.00 38.00           C  
ATOM   4296  CE2 PHE D  10      -0.552 -22.281  29.797  1.00 38.00           C  
ATOM   4297  CZ  PHE D  10       0.806 -22.156  29.547  1.00 38.00           C  
ATOM   4298  N   SER D  11      -1.834 -22.641  23.219  1.00 35.16           N  
ATOM   4299  CA  SER D  11      -0.972 -22.547  22.047  1.00 35.16           C  
ATOM   4300  C   SER D  11      -1.174 -21.234  21.297  1.00 35.16           C  
ATOM   4301  CB  SER D  11      -1.238 -23.719  21.094  1.00 35.16           C  
ATOM   4302  O   SER D  11      -0.207 -20.609  20.859  1.00 35.16           O  
ATOM   4303  OG  SER D  11      -0.857 -24.953  21.703  1.00 35.16           O  
ATOM   4304  N   MET D  12      -2.391 -20.844  21.312  1.00 38.91           N  
ATOM   4305  CA  MET D  12      -2.662 -19.594  20.594  1.00 38.91           C  
ATOM   4306  C   MET D  12      -2.100 -18.391  21.359  1.00 38.91           C  
ATOM   4307  CB  MET D  12      -4.164 -19.406  20.375  1.00 38.91           C  
ATOM   4308  O   MET D  12      -1.522 -17.484  20.750  1.00 38.91           O  
ATOM   4309  CG  MET D  12      -4.719 -20.234  19.219  1.00 38.91           C  
ATOM   4310  SD  MET D  12      -6.266 -19.531  18.531  1.00 38.91           S  
ATOM   4311  CE  MET D  12      -7.496 -20.422  19.531  1.00 38.91           C  
ATOM   4312  N   ILE D  13      -2.246 -18.375  22.672  1.00 39.72           N  
ATOM   4313  CA  ILE D  13      -1.638 -17.375  23.547  1.00 39.72           C  
ATOM   4314  C   ILE D  13      -0.121 -17.391  23.359  1.00 39.72           C  
ATOM   4315  CB  ILE D  13      -1.999 -17.609  25.031  1.00 39.72           C  
ATOM   4316  O   ILE D  13       0.508 -16.328  23.266  1.00 39.72           O  
ATOM   4317  CG1 ILE D  13      -3.482 -17.297  25.266  1.00 39.72           C  
ATOM   4318  CG2 ILE D  13      -1.110 -16.750  25.938  1.00 39.72           C  
ATOM   4319  CD1 ILE D  13      -3.994 -17.766  26.625  1.00 39.72           C  
ATOM   4320  N   PHE D  14       0.371 -18.531  23.281  1.00 42.25           N  
ATOM   4321  CA  PHE D  14       1.816 -18.656  23.141  1.00 42.25           C  
ATOM   4322  C   PHE D  14       2.275 -18.109  21.797  1.00 42.25           C  
ATOM   4323  CB  PHE D  14       2.248 -20.109  23.297  1.00 42.25           C  
ATOM   4324  O   PHE D  14       3.279 -17.406  21.719  1.00 42.25           O  
ATOM   4325  CG  PHE D  14       3.734 -20.297  23.453  1.00 42.25           C  
ATOM   4326  CD1 PHE D  14       4.535 -20.578  22.359  1.00 42.25           C  
ATOM   4327  CD2 PHE D  14       4.332 -20.172  24.703  1.00 42.25           C  
ATOM   4328  CE1 PHE D  14       5.910 -20.750  22.500  1.00 42.25           C  
ATOM   4329  CE2 PHE D  14       5.707 -20.344  24.859  1.00 42.25           C  
ATOM   4330  CZ  PHE D  14       6.492 -20.625  23.750  1.00 42.25           C  
ATOM   4331  N   ILE D  15       1.391 -18.234  20.844  1.00 42.12           N  
ATOM   4332  CA  ILE D  15       1.737 -17.750  19.516  1.00 42.12           C  
ATOM   4333  C   ILE D  15       1.690 -16.219  19.500  1.00 42.12           C  
ATOM   4334  CB  ILE D  15       0.792 -18.328  18.438  1.00 42.12           C  
ATOM   4335  O   ILE D  15       2.564 -15.578  18.906  1.00 42.12           O  
ATOM   4336  CG1 ILE D  15       1.040 -19.828  18.266  1.00 42.12           C  
ATOM   4337  CG2 ILE D  15       0.967 -17.594  17.109  1.00 42.12           C  
ATOM   4338  CD1 ILE D  15      -0.024 -20.547  17.438  1.00 42.12           C  
ATOM   4339  N   PHE D  16       0.694 -15.688  20.078  1.00 42.44           N  
ATOM   4340  CA  PHE D  16       0.542 -14.242  20.141  1.00 42.44           C  
ATOM   4341  C   PHE D  16       1.702 -13.609  20.906  1.00 42.44           C  
ATOM   4342  CB  PHE D  16      -0.787 -13.867  20.812  1.00 42.44           C  
ATOM   4343  O   PHE D  16       2.289 -12.625  20.438  1.00 42.44           O  
ATOM   4344  CG  PHE D  16      -1.049 -12.383  20.844  1.00 42.44           C  
ATOM   4345  CD1 PHE D  16      -0.841 -11.656  22.016  1.00 42.44           C  
ATOM   4346  CD2 PHE D  16      -1.503 -11.719  19.719  1.00 42.44           C  
ATOM   4347  CE1 PHE D  16      -1.083 -10.289  22.047  1.00 42.44           C  
ATOM   4348  CE2 PHE D  16      -1.747 -10.352  19.750  1.00 42.44           C  
ATOM   4349  CZ  PHE D  16      -1.537  -9.633  20.922  1.00 42.44           C  
ATOM   4350  N   LEU D  17       1.979 -14.148  22.125  1.00 38.12           N  
ATOM   4351  CA  LEU D  17       3.076 -13.648  22.938  1.00 38.12           C  
ATOM   4352  C   LEU D  17       4.410 -13.812  22.219  1.00 38.12           C  
ATOM   4353  CB  LEU D  17       3.121 -14.375  24.297  1.00 38.12           C  
ATOM   4354  O   LEU D  17       5.258 -12.914  22.266  1.00 38.12           O  
ATOM   4355  CG  LEU D  17       2.199 -13.836  25.391  1.00 38.12           C  
ATOM   4356  CD1 LEU D  17       1.990 -14.891  26.469  1.00 38.12           C  
ATOM   4357  CD2 LEU D  17       2.770 -12.555  25.984  1.00 38.12           C  
ATOM   4358  N   TRP D  18       4.430 -14.734  21.516  1.00 41.56           N  
ATOM   4359  CA  TRP D  18       5.660 -15.023  20.781  1.00 41.56           C  
ATOM   4360  C   TRP D  18       5.852 -14.039  19.641  1.00 41.56           C  
ATOM   4361  CB  TRP D  18       5.645 -16.453  20.250  1.00 41.56           C  
ATOM   4362  O   TRP D  18       6.961 -13.555  19.406  1.00 41.56           O  
ATOM   4363  CG  TRP D  18       6.922 -16.875  19.578  1.00 41.56           C  
ATOM   4364  CD1 TRP D  18       7.141 -16.984  18.234  1.00 41.56           C  
ATOM   4365  CD2 TRP D  18       8.148 -17.219  20.219  1.00 41.56           C  
ATOM   4366  CE2 TRP D  18       9.078 -17.547  19.203  1.00 41.56           C  
ATOM   4367  CE3 TRP D  18       8.562 -17.297  21.547  1.00 41.56           C  
ATOM   4368  NE1 TRP D  18       8.438 -17.391  18.000  1.00 41.56           N  
ATOM   4369  CH2 TRP D  18      10.766 -17.984  20.797  1.00 41.56           C  
ATOM   4370  CZ2 TRP D  18      10.391 -17.922  19.469  1.00 41.56           C  
ATOM   4371  CZ3 TRP D  18       9.867 -17.672  21.828  1.00 41.56           C  
ATOM   4372  N   ASN D  19       4.824 -13.734  19.016  1.00 40.09           N  
ATOM   4373  CA  ASN D  19       4.887 -12.734  17.953  1.00 40.09           C  
ATOM   4374  C   ASN D  19       5.328 -11.375  18.484  1.00 40.09           C  
ATOM   4375  CB  ASN D  19       3.531 -12.617  17.250  1.00 40.09           C  
ATOM   4376  O   ASN D  19       6.082 -10.656  17.828  1.00 40.09           O  
ATOM   4377  CG  ASN D  19       3.316 -13.703  16.219  1.00 40.09           C  
ATOM   4378  ND2 ASN D  19       2.057 -13.992  15.914  1.00 40.09           N  
ATOM   4379  OD1 ASN D  19       4.273 -14.273  15.688  1.00 40.09           O  
ATOM   4380  N   ILE D  20       4.918 -11.078  19.578  1.00 40.62           N  
ATOM   4381  CA  ILE D  20       5.336  -9.844  20.234  1.00 40.62           C  
ATOM   4382  C   ILE D  20       6.824  -9.914  20.562  1.00 40.62           C  
ATOM   4383  CB  ILE D  20       4.512  -9.578  21.516  1.00 40.62           C  
ATOM   4384  O   ILE D  20       7.562  -8.945  20.344  1.00 40.62           O  
ATOM   4385  CG1 ILE D  20       3.059  -9.250  21.156  1.00 40.62           C  
ATOM   4386  CG2 ILE D  20       5.145  -8.453  22.344  1.00 40.62           C  
ATOM   4387  CD1 ILE D  20       2.131  -9.164  22.359  1.00 40.62           C  
ATOM   4388  N   ILE D  21       7.164 -11.047  21.094  1.00 39.66           N  
ATOM   4389  CA  ILE D  21       8.562 -11.219  21.484  1.00 39.66           C  
ATOM   4390  C   ILE D  21       9.453 -11.156  20.250  1.00 39.66           C  
ATOM   4391  CB  ILE D  21       8.781 -12.547  22.250  1.00 39.66           C  
ATOM   4392  O   ILE D  21      10.469 -10.461  20.234  1.00 39.66           O  
ATOM   4393  CG1 ILE D  21       8.133 -12.484  23.625  1.00 39.66           C  
ATOM   4394  CG2 ILE D  21      10.281 -12.859  22.359  1.00 39.66           C  
ATOM   4395  CD1 ILE D  21       8.055 -13.836  24.328  1.00 39.66           C  
ATOM   4396  N   VAL D  22       8.977 -11.852  19.312  1.00 43.06           N  
ATOM   4397  CA  VAL D  22       9.781 -11.914  18.094  1.00 43.06           C  
ATOM   4398  C   VAL D  22       9.844 -10.539  17.438  1.00 43.06           C  
ATOM   4399  CB  VAL D  22       9.219 -12.953  17.094  1.00 43.06           C  
ATOM   4400  O   VAL D  22      10.891 -10.117  16.969  1.00 43.06           O  
ATOM   4401  CG1 VAL D  22       9.883 -12.805  15.734  1.00 43.06           C  
ATOM   4402  CG2 VAL D  22       9.414 -14.367  17.641  1.00 43.06           C  
ATOM   4403  N   GLY D  23       8.727  -9.906  17.359  1.00 38.84           N  
ATOM   4404  CA  GLY D  23       8.734  -8.531  16.875  1.00 38.84           C  
ATOM   4405  C   GLY D  23       9.688  -7.637  17.641  1.00 38.84           C  
ATOM   4406  O   GLY D  23      10.414  -6.836  17.047  1.00 38.84           O  
ATOM   4407  N   PHE D  24       9.664  -7.773  18.922  1.00 43.34           N  
ATOM   4408  CA  PHE D  24      10.555  -7.008  19.781  1.00 43.34           C  
ATOM   4409  C   PHE D  24      12.008  -7.371  19.531  1.00 43.34           C  
ATOM   4410  CB  PHE D  24      10.211  -7.242  21.266  1.00 43.34           C  
ATOM   4411  O   PHE D  24      12.875  -6.492  19.453  1.00 43.34           O  
ATOM   4412  CG  PHE D  24      10.938  -6.328  22.203  1.00 43.34           C  
ATOM   4413  CD1 PHE D  24      12.078  -6.762  22.875  1.00 43.34           C  
ATOM   4414  CD2 PHE D  24      10.492  -5.031  22.422  1.00 43.34           C  
ATOM   4415  CE1 PHE D  24      12.750  -5.918  23.750  1.00 43.34           C  
ATOM   4416  CE2 PHE D  24      11.164  -4.184  23.297  1.00 43.34           C  
ATOM   4417  CZ  PHE D  24      12.289  -4.625  23.969  1.00 43.34           C  
ATOM   4418  N   LEU D  25      12.195  -8.656  19.391  1.00 40.88           N  
ATOM   4419  CA  LEU D  25      13.555  -9.109  19.125  1.00 40.88           C  
ATOM   4420  C   LEU D  25      14.047  -8.617  17.766  1.00 40.88           C  
ATOM   4421  CB  LEU D  25      13.641 -10.633  19.203  1.00 40.88           C  
ATOM   4422  O   LEU D  25      15.188  -8.180  17.641  1.00 40.88           O  
ATOM   4423  CG  LEU D  25      13.758 -11.250  20.594  1.00 40.88           C  
ATOM   4424  CD1 LEU D  25      13.398 -12.727  20.547  1.00 40.88           C  
ATOM   4425  CD2 LEU D  25      15.172 -11.055  21.141  1.00 40.88           C  
ATOM   4426  N   LEU D  26      13.172  -8.625  16.828  1.00 41.06           N  
ATOM   4427  CA  LEU D  26      13.531  -8.133  15.508  1.00 41.06           C  
ATOM   4428  C   LEU D  26      13.805  -6.633  15.547  1.00 41.06           C  
ATOM   4429  CB  LEU D  26      12.430  -8.438  14.500  1.00 41.06           C  
ATOM   4430  O   LEU D  26      14.742  -6.152  14.898  1.00 41.06           O  
ATOM   4431  CG  LEU D  26      12.516  -9.781  13.773  1.00 41.06           C  
ATOM   4432  CD1 LEU D  26      11.125 -10.273  13.383  1.00 41.06           C  
ATOM   4433  CD2 LEU D  26      13.422  -9.672  12.555  1.00 41.06           C  
ATOM   4434  N   ALA D  27      13.047  -5.914  16.141  1.00 40.38           N  
ATOM   4435  CA  ALA D  27      13.281  -4.484  16.328  1.00 40.38           C  
ATOM   4436  C   ALA D  27      14.609  -4.238  17.031  1.00 40.38           C  
ATOM   4437  CB  ALA D  27      12.133  -3.861  17.125  1.00 40.38           C  
ATOM   4438  O   ALA D  27      15.352  -3.322  16.656  1.00 40.38           O  
ATOM   4439  N   LEU D  28      14.867  -5.035  18.016  1.00 40.91           N  
ATOM   4440  CA  LEU D  28      16.125  -4.898  18.734  1.00 40.91           C  
ATOM   4441  C   LEU D  28      17.312  -5.203  17.828  1.00 40.91           C  
ATOM   4442  CB  LEU D  28      16.156  -5.828  19.953  1.00 40.91           C  
ATOM   4443  O   LEU D  28      18.328  -4.516  17.875  1.00 40.91           O  
ATOM   4444  CG  LEU D  28      15.625  -5.238  21.266  1.00 40.91           C  
ATOM   4445  CD1 LEU D  28      15.117  -6.348  22.172  1.00 40.91           C  
ATOM   4446  CD2 LEU D  28      16.719  -4.430  21.969  1.00 40.91           C  
ATOM   4447  N   VAL D  29      17.172  -6.180  17.094  1.00 41.78           N  
ATOM   4448  CA  VAL D  29      18.234  -6.535  16.172  1.00 41.78           C  
ATOM   4449  C   VAL D  29      18.453  -5.398  15.172  1.00 41.78           C  
ATOM   4450  CB  VAL D  29      17.906  -7.844  15.406  1.00 41.78           C  
ATOM   4451  O   VAL D  29      19.594  -5.059  14.852  1.00 41.78           O  
ATOM   4452  CG1 VAL D  29      18.875  -8.047  14.242  1.00 41.78           C  
ATOM   4453  CG2 VAL D  29      17.969  -9.039  16.359  1.00 41.78           C  
ATOM   4454  N   LYS D  30      17.500  -4.875  14.695  1.00 37.38           N  
ATOM   4455  CA  LYS D  30      17.641  -3.750  13.773  1.00 37.38           C  
ATOM   4456  C   LYS D  30      18.328  -2.568  14.445  1.00 37.38           C  
ATOM   4457  CB  LYS D  30      16.266  -3.318  13.250  1.00 37.38           C  
ATOM   4458  O   LYS D  30      19.188  -1.913  13.836  1.00 37.38           O  
ATOM   4459  CG  LYS D  30      15.844  -4.035  11.977  1.00 37.38           C  
ATOM   4460  CD  LYS D  30      14.562  -3.443  11.406  1.00 37.38           C  
ATOM   4461  CE  LYS D  30      14.141  -4.148  10.117  1.00 37.38           C  
ATOM   4462  NZ  LYS D  30      12.938  -3.512   9.508  1.00 37.38           N  
ATOM   4463  N   ILE D  31      17.953  -2.338  15.594  1.00 37.84           N  
ATOM   4464  CA  ILE D  31      18.578  -1.272  16.359  1.00 37.84           C  
ATOM   4465  C   ILE D  31      20.062  -1.586  16.562  1.00 37.84           C  
ATOM   4466  CB  ILE D  31      17.891  -1.079  17.734  1.00 37.84           C  
ATOM   4467  O   ILE D  31      20.906  -0.704  16.422  1.00 37.84           O  
ATOM   4468  CG1 ILE D  31      16.484  -0.498  17.547  1.00 37.84           C  
ATOM   4469  CG2 ILE D  31      18.734  -0.183  18.641  1.00 37.84           C  
ATOM   4470  CD1 ILE D  31      15.633  -0.499  18.812  1.00 37.84           C  
ATOM   4471  N   PHE D  32      20.344  -2.844  17.016  1.00 40.06           N  
ATOM   4472  CA  PHE D  32      21.734  -3.234  17.219  1.00 40.06           C  
ATOM   4473  C   PHE D  32      22.531  -3.123  15.922  1.00 40.06           C  
ATOM   4474  CB  PHE D  32      21.812  -4.664  17.766  1.00 40.06           C  
ATOM   4475  O   PHE D  32      23.672  -2.676  15.930  1.00 40.06           O  
ATOM   4476  CG  PHE D  32      23.031  -4.918  18.609  1.00 40.06           C  
ATOM   4477  CD1 PHE D  32      24.172  -5.477  18.062  1.00 40.06           C  
ATOM   4478  CD2 PHE D  32      23.031  -4.602  19.969  1.00 40.06           C  
ATOM   4479  CE1 PHE D  32      25.297  -5.719  18.844  1.00 40.06           C  
ATOM   4480  CE2 PHE D  32      24.141  -4.836  20.766  1.00 40.06           C  
ATOM   4481  CZ  PHE D  32      25.281  -5.395  20.203  1.00 40.06           C  
ATOM   4482  N   LYS D  33      21.891  -3.520  14.867  1.00 37.81           N  
ATOM   4483  CA  LYS D  33      22.562  -3.395  13.578  1.00 37.81           C  
ATOM   4484  C   LYS D  33      22.875  -1.935  13.266  1.00 37.81           C  
ATOM   4485  CB  LYS D  33      21.719  -4.008  12.461  1.00 37.81           C  
ATOM   4486  O   LYS D  33      23.953  -1.618  12.766  1.00 37.81           O  
ATOM   4487  CG  LYS D  33      22.359  -5.215  11.797  1.00 37.81           C  
ATOM   4488  CD  LYS D  33      21.516  -5.727  10.641  1.00 37.81           C  
ATOM   4489  CE  LYS D  33      22.188  -6.891   9.922  1.00 37.81           C  
ATOM   4490  NZ  LYS D  33      21.406  -7.328   8.727  1.00 37.81           N  
ATOM   4491  N   ILE D  34      21.922  -1.147  13.430  1.00 34.09           N  
ATOM   4492  CA  ILE D  34      22.156   0.277  13.219  1.00 34.09           C  
ATOM   4493  C   ILE D  34      23.312   0.746  14.102  1.00 34.09           C  
ATOM   4494  CB  ILE D  34      20.891   1.107  13.508  1.00 34.09           C  
ATOM   4495  O   ILE D  34      24.188   1.493  13.648  1.00 34.09           O  
ATOM   4496  CG1 ILE D  34      19.812   0.823  12.461  1.00 34.09           C  
ATOM   4497  CG2 ILE D  34      21.219   2.602  13.562  1.00 34.09           C  
ATOM   4498  CD1 ILE D  34      18.438   1.404  12.797  1.00 34.09           C  
ATOM   4499  N   TYR D  35      23.203   0.377  15.383  1.00 31.42           N  
ATOM   4500  CA  TYR D  35      24.266   0.782  16.297  1.00 31.42           C  
ATOM   4501  C   TYR D  35      25.609   0.210  15.859  1.00 31.42           C  
ATOM   4502  CB  TYR D  35      23.953   0.331  17.734  1.00 31.42           C  
ATOM   4503  O   TYR D  35      26.641   0.886  15.953  1.00 31.42           O  
ATOM   4504  CG  TYR D  35      23.672   1.473  18.672  1.00 31.42           C  
ATOM   4505  CD1 TYR D  35      24.719   2.184  19.266  1.00 31.42           C  
ATOM   4506  CD2 TYR D  35      22.375   1.841  18.984  1.00 31.42           C  
ATOM   4507  CE1 TYR D  35      24.469   3.234  20.141  1.00 31.42           C  
ATOM   4508  CE2 TYR D  35      22.109   2.891  19.859  1.00 31.42           C  
ATOM   4509  OH  TYR D  35      22.906   4.621  21.297  1.00 31.42           O  
ATOM   4510  CZ  TYR D  35      23.156   3.580  20.438  1.00 31.42           C  
ATOM   4511  N   MET D  36      25.578  -1.063  15.523  1.00 34.16           N  
ATOM   4512  CA  MET D  36      26.844  -1.669  15.133  1.00 34.16           C  
ATOM   4513  C   MET D  36      27.344  -1.064  13.828  1.00 34.16           C  
ATOM   4514  CB  MET D  36      26.688  -3.184  14.984  1.00 34.16           C  
ATOM   4515  O   MET D  36      28.562  -0.918  13.633  1.00 34.16           O  
ATOM   4516  CG  MET D  36      26.734  -3.936  16.297  1.00 34.16           C  
ATOM   4517  SD  MET D  36      28.219  -5.020  16.438  1.00 34.16           S  
ATOM   4518  CE  MET D  36      27.656  -6.156  17.750  1.00 34.16           C  
ATOM   4519  N   TYR D  37      26.484  -0.872  12.883  1.00 32.47           N  
ATOM   4520  CA  TYR D  37      26.953  -0.208  11.672  1.00 32.47           C  
ATOM   4521  C   TYR D  37      27.578   1.143  11.992  1.00 32.47           C  
ATOM   4522  CB  TYR D  37      25.797  -0.021  10.680  1.00 32.47           C  
ATOM   4523  O   TYR D  37      28.469   1.605  11.281  1.00 32.47           O  
ATOM   4524  CG  TYR D  37      25.781  -1.046   9.570  1.00 32.47           C  
ATOM   4525  CD1 TYR D  37      26.594  -0.909   8.453  1.00 32.47           C  
ATOM   4526  CD2 TYR D  37      24.938  -2.152   9.641  1.00 32.47           C  
ATOM   4527  CE1 TYR D  37      26.578  -1.850   7.430  1.00 32.47           C  
ATOM   4528  CE2 TYR D  37      24.906  -3.100   8.617  1.00 32.47           C  
ATOM   4529  OH  TYR D  37      25.719  -3.875   6.512  1.00 32.47           O  
ATOM   4530  CZ  TYR D  37      25.734  -2.939   7.523  1.00 32.47           C  
ATOM   4531  N   LEU D  38      26.938   2.004  12.812  1.00 31.98           N  
ATOM   4532  CA  LEU D  38      27.531   3.281  13.195  1.00 31.98           C  
ATOM   4533  C   LEU D  38      28.906   3.074  13.844  1.00 31.98           C  
ATOM   4534  CB  LEU D  38      26.609   4.035  14.156  1.00 31.98           C  
ATOM   4535  O   LEU D  38      29.812   3.895  13.672  1.00 31.98           O  
ATOM   4536  CG  LEU D  38      25.453   4.812  13.516  1.00 31.98           C  
ATOM   4537  CD1 LEU D  38      24.344   5.051  14.539  1.00 31.98           C  
ATOM   4538  CD2 LEU D  38      25.953   6.137  12.945  1.00 31.98           C  
ATOM   4539  N   ASP D  39      29.062   2.277  14.875  1.00 31.41           N  
ATOM   4540  CA  ASP D  39      30.359   2.184  15.531  1.00 31.41           C  
ATOM   4541  C   ASP D  39      31.219   1.111  14.875  1.00 31.41           C  
ATOM   4542  CB  ASP D  39      30.188   1.883  17.016  1.00 31.41           C  
ATOM   4543  O   ASP D  39      32.438   1.258  14.797  1.00 31.41           O  
ATOM   4544  CG  ASP D  39      30.156   3.137  17.875  1.00 31.41           C  
ATOM   4545  OD1 ASP D  39      30.594   4.211  17.406  1.00 31.41           O  
ATOM   4546  OD2 ASP D  39      29.688   3.049  19.031  1.00 31.41           O  
ATOM   4547  N   LEU D  40      30.875  -0.333  15.031  1.00 28.09           N  
ATOM   4548  CA  LEU D  40      31.875  -1.387  14.859  1.00 28.09           C  
ATOM   4549  C   LEU D  40      32.031  -1.745  13.383  1.00 28.09           C  
ATOM   4550  CB  LEU D  40      31.469  -2.631  15.664  1.00 28.09           C  
ATOM   4551  O   LEU D  40      31.047  -2.051  12.711  1.00 28.09           O  
ATOM   4552  CG  LEU D  40      31.781  -2.600  17.156  1.00 28.09           C  
ATOM   4553  CD1 LEU D  40      30.797  -3.479  17.922  1.00 28.09           C  
ATOM   4554  CD2 LEU D  40      33.219  -3.045  17.422  1.00 28.09           C  
ATOM   4555  N   PRO D  41      33.281  -1.210  12.664  1.00 30.94           N  
ATOM   4556  CA  PRO D  41      33.688  -1.630  11.312  1.00 30.94           C  
ATOM   4557  C   PRO D  41      33.094  -2.992  10.930  1.00 30.94           C  
ATOM   4558  CB  PRO D  41      35.188  -1.683  11.406  1.00 30.94           C  
ATOM   4559  O   PRO D  41      32.312  -3.090   9.984  1.00 30.94           O  
ATOM   4560  CG  PRO D  41      35.500  -1.623  12.867  1.00 30.94           C  
ATOM   4561  CD  PRO D  41      34.219  -1.315  13.602  1.00 30.94           C  
ATOM   4562  N   GLU D  42      34.031  -4.129  10.633  1.00 33.34           N  
ATOM   4563  CA  GLU D  42      34.344  -5.449  10.078  1.00 33.34           C  
ATOM   4564  C   GLU D  42      33.562  -6.539  10.805  1.00 33.34           C  
ATOM   4565  CB  GLU D  42      35.844  -5.742  10.156  1.00 33.34           C  
ATOM   4566  O   GLU D  42      33.844  -7.723  10.664  1.00 33.34           O  
ATOM   4567  CG  GLU D  42      36.656  -4.938   9.172  1.00 33.34           C  
ATOM   4568  CD  GLU D  42      38.125  -5.336   9.164  1.00 33.34           C  
ATOM   4569  OE1 GLU D  42      38.906  -4.824   8.312  1.00 33.34           O  
ATOM   4570  OE2 GLU D  42      38.531  -6.164  10.016  1.00 33.34           O  
ATOM   4571  N   ASN D  43      32.969  -6.242  12.055  1.00 33.09           N  
ATOM   4572  CA  ASN D  43      32.781  -7.492  12.789  1.00 33.09           C  
ATOM   4573  C   ASN D  43      31.688  -8.352  12.172  1.00 33.09           C  
ATOM   4574  CB  ASN D  43      32.500  -7.211  14.258  1.00 33.09           C  
ATOM   4575  O   ASN D  43      30.500  -8.070  12.344  1.00 33.09           O  
ATOM   4576  CG  ASN D  43      33.438  -7.941  15.195  1.00 33.09           C  
ATOM   4577  ND2 ASN D  43      33.531  -7.457  16.438  1.00 33.09           N  
ATOM   4578  OD1 ASN D  43      34.062  -8.930  14.820  1.00 33.09           O  
ATOM   4579  N   VAL D  44      31.953  -9.016  11.000  1.00 39.31           N  
ATOM   4580  CA  VAL D  44      31.281 -10.094  10.281  1.00 39.31           C  
ATOM   4581  C   VAL D  44      30.531 -10.977  11.266  1.00 39.31           C  
ATOM   4582  CB  VAL D  44      32.281 -10.938   9.461  1.00 39.31           C  
ATOM   4583  O   VAL D  44      29.422 -11.445  10.977  1.00 39.31           O  
ATOM   4584  CG1 VAL D  44      31.578 -12.102   8.773  1.00 39.31           C  
ATOM   4585  CG2 VAL D  44      33.000 -10.070   8.438  1.00 39.31           C  
ATOM   4586  N   TRP D  45      31.172 -11.094  12.547  1.00 38.34           N  
ATOM   4587  CA  TRP D  45      30.609 -12.008  13.523  1.00 38.34           C  
ATOM   4588  C   TRP D  45      29.281 -11.477  14.055  1.00 38.34           C  
ATOM   4589  CB  TRP D  45      31.578 -12.242  14.680  1.00 38.34           C  
ATOM   4590  O   TRP D  45      28.312 -12.227  14.211  1.00 38.34           O  
ATOM   4591  CG  TRP D  45      32.625 -13.281  14.398  1.00 38.34           C  
ATOM   4592  CD1 TRP D  45      33.906 -13.070  14.023  1.00 38.34           C  
ATOM   4593  CD2 TRP D  45      32.438 -14.703  14.469  1.00 38.34           C  
ATOM   4594  CE2 TRP D  45      33.688 -15.289  14.125  1.00 38.34           C  
ATOM   4595  CE3 TRP D  45      31.359 -15.531  14.797  1.00 38.34           C  
ATOM   4596  NE1 TRP D  45      34.562 -14.273  13.859  1.00 38.34           N  
ATOM   4597  CH2 TRP D  45      32.781 -17.469  14.414  1.00 38.34           C  
ATOM   4598  CZ2 TRP D  45      33.875 -16.672  14.094  1.00 38.34           C  
ATOM   4599  CZ3 TRP D  45      31.547 -16.906  14.766  1.00 38.34           C  
ATOM   4600  N   VAL D  46      29.250 -10.164  14.273  1.00 38.12           N  
ATOM   4601  CA  VAL D  46      28.031  -9.586  14.836  1.00 38.12           C  
ATOM   4602  C   VAL D  46      26.922  -9.602  13.789  1.00 38.12           C  
ATOM   4603  CB  VAL D  46      28.266  -8.141  15.336  1.00 38.12           C  
ATOM   4604  O   VAL D  46      25.766  -9.906  14.109  1.00 38.12           O  
ATOM   4605  CG1 VAL D  46      26.953  -7.488  15.750  1.00 38.12           C  
ATOM   4606  CG2 VAL D  46      29.266  -8.133  16.484  1.00 38.12           C  
ATOM   4607  N   ASN D  47      27.375  -9.320  12.523  1.00 40.88           N  
ATOM   4608  CA  ASN D  47      26.422  -9.477  11.422  1.00 40.88           C  
ATOM   4609  C   ASN D  47      25.969 -10.922  11.273  1.00 40.88           C  
ATOM   4610  CB  ASN D  47      27.031  -8.961  10.117  1.00 40.88           C  
ATOM   4611  O   ASN D  47      24.797 -11.195  11.062  1.00 40.88           O  
ATOM   4612  CG  ASN D  47      26.469  -7.621   9.695  1.00 40.88           C  
ATOM   4613  ND2 ASN D  47      27.047  -7.031   8.656  1.00 40.88           N  
ATOM   4614  OD1 ASN D  47      25.516  -7.113  10.305  1.00 40.88           O  
ATOM   4615  N   ARG D  48      26.984 -11.805  11.414  1.00 39.47           N  
ATOM   4616  CA  ARG D  48      26.703 -13.234  11.352  1.00 39.47           C  
ATOM   4617  C   ARG D  48      25.828 -13.664  12.539  1.00 39.47           C  
ATOM   4618  CB  ARG D  48      27.984 -14.047  11.328  1.00 39.47           C  
ATOM   4619  O   ARG D  48      24.891 -14.445  12.375  1.00 39.47           O  
ATOM   4620  CG  ARG D  48      28.625 -14.156   9.945  1.00 39.47           C  
ATOM   4621  CD  ARG D  48      29.828 -15.094   9.945  1.00 39.47           C  
ATOM   4622  NE  ARG D  48      30.500 -15.102   8.648  1.00 39.47           N  
ATOM   4623  NH1 ARG D  48      31.953 -16.812   9.195  1.00 39.47           N  
ATOM   4624  NH2 ARG D  48      32.031 -15.844   7.117  1.00 39.47           N  
ATOM   4625  CZ  ARG D  48      31.500 -15.922   8.328  1.00 39.47           C  
ATOM   4626  N   PHE D  49      26.188 -13.086  13.703  1.00 41.81           N  
ATOM   4627  CA  PHE D  49      25.438 -13.453  14.898  1.00 41.81           C  
ATOM   4628  C   PHE D  49      24.016 -12.898  14.828  1.00 41.81           C  
ATOM   4629  CB  PHE D  49      26.141 -12.930  16.156  1.00 41.81           C  
ATOM   4630  O   PHE D  49      23.062 -13.586  15.211  1.00 41.81           O  
ATOM   4631  CG  PHE D  49      25.781 -13.680  17.406  1.00 41.81           C  
ATOM   4632  CD1 PHE D  49      24.828 -13.172  18.281  1.00 41.81           C  
ATOM   4633  CD2 PHE D  49      26.391 -14.883  17.719  1.00 41.81           C  
ATOM   4634  CE1 PHE D  49      24.484 -13.859  19.453  1.00 41.81           C  
ATOM   4635  CE2 PHE D  49      26.062 -15.578  18.875  1.00 41.81           C  
ATOM   4636  CZ  PHE D  49      25.109 -15.070  19.734  1.00 41.81           C  
ATOM   4637  N   ALA D  50      23.938 -11.750  14.312  1.00 42.31           N  
ATOM   4638  CA  ALA D  50      22.594 -11.188  14.133  1.00 42.31           C  
ATOM   4639  C   ALA D  50      21.781 -12.016  13.148  1.00 42.31           C  
ATOM   4640  CB  ALA D  50      22.688  -9.742  13.656  1.00 42.31           C  
ATOM   4641  O   ALA D  50      20.594 -12.266  13.375  1.00 42.31           O  
ATOM   4642  N   HIS D  51      22.422 -12.500  12.055  1.00 39.09           N  
ATOM   4643  CA  HIS D  51      21.781 -13.406  11.117  1.00 39.09           C  
ATOM   4644  C   HIS D  51      21.422 -14.727  11.789  1.00 39.09           C  
ATOM   4645  CB  HIS D  51      22.703 -13.672   9.914  1.00 39.09           C  
ATOM   4646  O   HIS D  51      20.344 -15.281  11.531  1.00 39.09           O  
ATOM   4647  CG  HIS D  51      22.734 -12.555   8.922  1.00 39.09           C  
ATOM   4648  CD2 HIS D  51      22.172 -12.453   7.691  1.00 39.09           C  
ATOM   4649  ND1 HIS D  51      23.375 -11.359   9.156  1.00 39.09           N  
ATOM   4650  CE1 HIS D  51      23.234 -10.570   8.109  1.00 39.09           C  
ATOM   4651  NE2 HIS D  51      22.500 -11.211   7.203  1.00 39.09           N  
ATOM   4652  N   VAL D  52      22.359 -15.195  12.641  1.00 41.50           N  
ATOM   4653  CA  VAL D  52      22.109 -16.453  13.344  1.00 41.50           C  
ATOM   4654  C   VAL D  52      20.953 -16.281  14.320  1.00 41.50           C  
ATOM   4655  CB  VAL D  52      23.375 -16.953  14.078  1.00 41.50           C  
ATOM   4656  O   VAL D  52      20.078 -17.141  14.422  1.00 41.50           O  
ATOM   4657  CG1 VAL D  52      23.031 -18.109  15.008  1.00 41.50           C  
ATOM   4658  CG2 VAL D  52      24.453 -17.359  13.078  1.00 41.50           C  
ATOM   4659  N   ILE D  53      20.797 -15.180  14.969  1.00 41.53           N  
ATOM   4660  CA  ILE D  53      19.734 -14.938  15.930  1.00 41.53           C  
ATOM   4661  C   ILE D  53      18.406 -14.805  15.195  1.00 41.53           C  
ATOM   4662  CB  ILE D  53      20.000 -13.672  16.781  1.00 41.53           C  
ATOM   4663  O   ILE D  53      17.391 -15.344  15.633  1.00 41.53           O  
ATOM   4664  CG1 ILE D  53      21.203 -13.898  17.703  1.00 41.53           C  
ATOM   4665  CG2 ILE D  53      18.766 -13.266  17.562  1.00 41.53           C  
ATOM   4666  CD1 ILE D  53      21.594 -12.672  18.531  1.00 41.53           C  
ATOM   4667  N   ALA D  54      18.453 -14.094  14.125  1.00 43.75           N  
ATOM   4668  CA  ALA D  54      17.250 -13.992  13.305  1.00 43.75           C  
ATOM   4669  C   ALA D  54      16.812 -15.367  12.797  1.00 43.75           C  
ATOM   4670  CB  ALA D  54      17.469 -13.047  12.133  1.00 43.75           C  
ATOM   4671  O   ALA D  54      15.617 -15.680  12.781  1.00 43.75           O  
ATOM   4672  N   LEU D  55      17.812 -16.188  12.430  1.00 41.03           N  
ATOM   4673  CA  LEU D  55      17.547 -17.547  11.992  1.00 41.03           C  
ATOM   4674  C   LEU D  55      17.016 -18.391  13.141  1.00 41.03           C  
ATOM   4675  CB  LEU D  55      18.828 -18.188  11.422  1.00 41.03           C  
ATOM   4676  O   LEU D  55      16.062 -19.156  12.969  1.00 41.03           O  
ATOM   4677  CG  LEU D  55      18.625 -19.312  10.422  1.00 41.03           C  
ATOM   4678  CD1 LEU D  55      19.000 -18.859   9.016  1.00 41.03           C  
ATOM   4679  CD2 LEU D  55      19.453 -20.531  10.828  1.00 41.03           C  
ATOM   4680  N   ILE D  56      17.734 -18.344  14.297  1.00 41.50           N  
ATOM   4681  CA  ILE D  56      17.266 -19.094  15.453  1.00 41.50           C  
ATOM   4682  C   ILE D  56      15.852 -18.672  15.820  1.00 41.50           C  
ATOM   4683  CB  ILE D  56      18.219 -18.922  16.656  1.00 41.50           C  
ATOM   4684  O   ILE D  56      15.000 -19.516  16.094  1.00 41.50           O  
ATOM   4685  CG1 ILE D  56      19.562 -19.609  16.391  1.00 41.50           C  
ATOM   4686  CG2 ILE D  56      17.578 -19.453  17.938  1.00 41.50           C  
ATOM   4687  CD1 ILE D  56      20.641 -19.266  17.406  1.00 41.50           C  
ATOM   4688  N   GLY D  57      15.602 -17.391  15.938  1.00 40.38           N  
ATOM   4689  CA  GLY D  57      14.266 -16.906  16.250  1.00 40.38           C  
ATOM   4690  C   GLY D  57      13.211 -17.359  15.258  1.00 40.38           C  
ATOM   4691  O   GLY D  57      12.102 -17.734  15.641  1.00 40.38           O  
ATOM   4692  N   SER D  58      13.602 -17.391  14.016  1.00 38.47           N  
ATOM   4693  CA  SER D  58      12.695 -17.859  12.969  1.00 38.47           C  
ATOM   4694  C   SER D  58      12.430 -19.359  13.109  1.00 38.47           C  
ATOM   4695  CB  SER D  58      13.273 -17.578  11.586  1.00 38.47           C  
ATOM   4696  O   SER D  58      11.289 -19.812  12.984  1.00 38.47           O  
ATOM   4697  OG  SER D  58      13.781 -16.250  11.523  1.00 38.47           O  
ATOM   4698  N   ILE D  59      13.531 -20.078  13.305  1.00 40.31           N  
ATOM   4699  CA  ILE D  59      13.406 -21.516  13.508  1.00 40.31           C  
ATOM   4700  C   ILE D  59      12.562 -21.797  14.750  1.00 40.31           C  
ATOM   4701  CB  ILE D  59      14.789 -22.203  13.641  1.00 40.31           C  
ATOM   4702  O   ILE D  59      11.688 -22.672  14.734  1.00 40.31           O  
ATOM   4703  CG1 ILE D  59      15.539 -22.141  12.305  1.00 40.31           C  
ATOM   4704  CG2 ILE D  59      14.633 -23.641  14.133  1.00 40.31           C  
ATOM   4705  CD1 ILE D  59      17.000 -22.547  12.406  1.00 40.31           C  
ATOM   4706  N   ALA D  60      12.867 -21.125  15.797  1.00 40.81           N  
ATOM   4707  CA  ALA D  60      12.102 -21.312  17.031  1.00 40.81           C  
ATOM   4708  C   ALA D  60      10.633 -20.969  16.812  1.00 40.81           C  
ATOM   4709  CB  ALA D  60      12.695 -20.469  18.156  1.00 40.81           C  
ATOM   4710  O   ALA D  60       9.742 -21.656  17.328  1.00 40.81           O  
ATOM   4711  N   SER D  61      10.414 -19.906  16.125  1.00 37.69           N  
ATOM   4712  CA  SER D  61       9.039 -19.547  15.820  1.00 37.69           C  
ATOM   4713  C   SER D  61       8.344 -20.641  15.023  1.00 37.69           C  
ATOM   4714  CB  SER D  61       8.992 -18.234  15.047  1.00 37.69           C  
ATOM   4715  O   SER D  61       7.180 -20.969  15.273  1.00 37.69           O  
ATOM   4716  OG  SER D  61       9.227 -17.141  15.906  1.00 37.69           O  
ATOM   4717  N   LEU D  62       9.148 -21.203  14.141  1.00 39.41           N  
ATOM   4718  CA  LEU D  62       8.672 -22.344  13.367  1.00 39.41           C  
ATOM   4719  C   LEU D  62       8.422 -23.547  14.281  1.00 39.41           C  
ATOM   4720  CB  LEU D  62       9.680 -22.719  12.281  1.00 39.41           C  
ATOM   4721  O   LEU D  62       7.434 -24.266  14.117  1.00 39.41           O  
ATOM   4722  CG  LEU D  62       9.500 -22.031  10.930  1.00 39.41           C  
ATOM   4723  CD1 LEU D  62      10.828 -21.969  10.180  1.00 39.41           C  
ATOM   4724  CD2 LEU D  62       8.438 -22.734  10.094  1.00 39.41           C  
ATOM   4725  N   TRP D  63       9.430 -23.859  15.078  1.00 38.19           N  
ATOM   4726  CA  TRP D  63       9.312 -24.969  16.016  1.00 38.19           C  
ATOM   4727  C   TRP D  63       8.094 -24.812  16.906  1.00 38.19           C  
ATOM   4728  CB  TRP D  63      10.578 -25.094  16.859  1.00 38.19           C  
ATOM   4729  O   TRP D  63       7.352 -25.766  17.141  1.00 38.19           O  
ATOM   4730  CG  TRP D  63      10.664 -26.359  17.656  1.00 38.19           C  
ATOM   4731  CD1 TRP D  63      10.820 -27.625  17.172  1.00 38.19           C  
ATOM   4732  CD2 TRP D  63      10.586 -26.500  19.078  1.00 38.19           C  
ATOM   4733  CE2 TRP D  63      10.703 -27.875  19.375  1.00 38.19           C  
ATOM   4734  CE3 TRP D  63      10.422 -25.578  20.125  1.00 38.19           C  
ATOM   4735  NE1 TRP D  63      10.852 -28.547  18.203  1.00 38.19           N  
ATOM   4736  CH2 TRP D  63      10.516 -27.438  21.703  1.00 38.19           C  
ATOM   4737  CZ2 TRP D  63      10.672 -28.344  20.688  1.00 38.19           C  
ATOM   4738  CZ3 TRP D  63      10.391 -26.062  21.438  1.00 38.19           C  
ATOM   4739  N   LEU D  64       7.965 -23.688  17.406  1.00 35.91           N  
ATOM   4740  CA  LEU D  64       6.844 -23.438  18.312  1.00 35.91           C  
ATOM   4741  C   LEU D  64       5.516 -23.594  17.578  1.00 35.91           C  
ATOM   4742  CB  LEU D  64       6.945 -22.031  18.922  1.00 35.91           C  
ATOM   4743  O   LEU D  64       4.551 -24.109  18.141  1.00 35.91           O  
ATOM   4744  CG  LEU D  64       7.695 -21.938  20.250  1.00 35.91           C  
ATOM   4745  CD1 LEU D  64       8.312 -20.547  20.406  1.00 35.91           C  
ATOM   4746  CD2 LEU D  64       6.762 -22.234  21.406  1.00 35.91           C  
ATOM   4747  N   ILE D  65       5.535 -23.031  16.391  1.00 36.66           N  
ATOM   4748  CA  ILE D  65       4.344 -23.234  15.562  1.00 36.66           C  
ATOM   4749  C   ILE D  65       4.117 -24.734  15.344  1.00 36.66           C  
ATOM   4750  CB  ILE D  65       4.461 -22.500  14.211  1.00 36.66           C  
ATOM   4751  O   ILE D  65       2.984 -25.203  15.422  1.00 36.66           O  
ATOM   4752  CG1 ILE D  65       4.445 -20.984  14.414  1.00 36.66           C  
ATOM   4753  CG2 ILE D  65       3.342 -22.938  13.258  1.00 36.66           C  
ATOM   4754  CD1 ILE D  65       4.820 -20.188  13.172  1.00 36.66           C  
ATOM   4755  N   PHE D  66       5.199 -25.453  15.039  1.00 35.19           N  
ATOM   4756  CA  PHE D  66       5.125 -26.891  14.734  1.00 35.19           C  
ATOM   4757  C   PHE D  66       4.949 -27.703  16.016  1.00 35.19           C  
ATOM   4758  CB  PHE D  66       6.383 -27.344  13.992  1.00 35.19           C  
ATOM   4759  O   PHE D  66       4.258 -28.719  16.016  1.00 35.19           O  
ATOM   4760  CG  PHE D  66       6.277 -27.234  12.492  1.00 35.19           C  
ATOM   4761  CD1 PHE D  66       5.480 -28.109  11.773  1.00 35.19           C  
ATOM   4762  CD2 PHE D  66       6.977 -26.234  11.805  1.00 35.19           C  
ATOM   4763  CE1 PHE D  66       5.379 -28.000  10.383  1.00 35.19           C  
ATOM   4764  CE2 PHE D  66       6.883 -26.141  10.422  1.00 35.19           C  
ATOM   4765  CZ  PHE D  66       6.082 -27.016   9.711  1.00 35.19           C  
ATOM   4766  N   PHE D  67       5.770 -27.406  17.062  1.00 32.31           N  
ATOM   4767  CA  PHE D  67       5.742 -28.250  18.234  1.00 32.31           C  
ATOM   4768  C   PHE D  67       4.777 -27.688  19.281  1.00 32.31           C  
ATOM   4769  CB  PHE D  67       7.145 -28.391  18.844  1.00 32.31           C  
ATOM   4770  O   PHE D  67       4.828 -28.078  20.453  1.00 32.31           O  
ATOM   4771  CG  PHE D  67       8.055 -29.297  18.062  1.00 32.31           C  
ATOM   4772  CD1 PHE D  67       7.914 -30.672  18.156  1.00 32.31           C  
ATOM   4773  CD2 PHE D  67       9.039 -28.781  17.234  1.00 32.31           C  
ATOM   4774  CE1 PHE D  67       8.758 -31.531  17.438  1.00 32.31           C  
ATOM   4775  CE2 PHE D  67       9.883 -29.625  16.516  1.00 32.31           C  
ATOM   4776  CZ  PHE D  67       9.742 -31.000  16.625  1.00 32.31           C  
ATOM   4777  N   SER D  68       4.074 -26.656  19.156  1.00 30.98           N  
ATOM   4778  CA  SER D  68       3.021 -26.469  20.141  1.00 30.98           C  
ATOM   4779  C   SER D  68       2.332 -27.781  20.484  1.00 30.98           C  
ATOM   4780  CB  SER D  68       1.987 -25.453  19.641  1.00 30.98           C  
ATOM   4781  O   SER D  68       2.027 -28.578  19.594  1.00 30.98           O  
ATOM   4782  OG  SER D  68       0.877 -26.125  19.062  1.00 30.98           O  
ATOM   4783  N   PRO D  69       2.715 -28.219  21.812  1.00 28.83           N  
ATOM   4784  CA  PRO D  69       2.414 -29.578  22.281  1.00 28.83           C  
ATOM   4785  C   PRO D  69       1.088 -30.109  21.750  1.00 28.83           C  
ATOM   4786  CB  PRO D  69       2.359 -29.406  23.797  1.00 28.83           C  
ATOM   4787  O   PRO D  69       0.037 -29.500  21.969  1.00 28.83           O  
ATOM   4788  CG  PRO D  69       2.334 -27.922  24.031  1.00 28.83           C  
ATOM   4789  CD  PRO D  69       2.586 -27.250  22.719  1.00 28.83           C  
ATOM   4790  N   PHE D  70       0.940 -30.391  20.500  1.00 32.41           N  
ATOM   4791  CA  PHE D  70      -0.115 -31.359  20.219  1.00 32.41           C  
ATOM   4792  C   PHE D  70      -0.023 -32.562  21.156  1.00 32.41           C  
ATOM   4793  CB  PHE D  70      -0.040 -31.828  18.750  1.00 32.41           C  
ATOM   4794  O   PHE D  70       1.060 -33.094  21.359  1.00 32.41           O  
ATOM   4795  CG  PHE D  70      -0.537 -30.812  17.766  1.00 32.41           C  
ATOM   4796  CD1 PHE D  70      -1.893 -30.703  17.469  1.00 32.41           C  
ATOM   4797  CD2 PHE D  70       0.351 -29.953  17.125  1.00 32.41           C  
ATOM   4798  CE1 PHE D  70      -2.355 -29.766  16.562  1.00 32.41           C  
ATOM   4799  CE2 PHE D  70      -0.104 -29.016  16.203  1.00 32.41           C  
ATOM   4800  CZ  PHE D  70      -1.458 -28.922  15.922  1.00 32.41           C  
ATOM   4801  N   GLU D  71      -0.599 -32.500  22.328  1.00 29.00           N  
ATOM   4802  CA  GLU D  71      -0.562 -33.781  23.047  1.00 29.00           C  
ATOM   4803  C   GLU D  71      -0.640 -34.969  22.078  1.00 29.00           C  
ATOM   4804  CB  GLU D  71      -1.704 -33.875  24.062  1.00 29.00           C  
ATOM   4805  O   GLU D  71      -1.669 -35.188  21.438  1.00 29.00           O  
ATOM   4806  CG  GLU D  71      -1.380 -33.219  25.391  1.00 29.00           C  
ATOM   4807  CD  GLU D  71      -2.480 -33.375  26.438  1.00 29.00           C  
ATOM   4808  OE1 GLU D  71      -2.299 -32.938  27.594  1.00 29.00           O  
ATOM   4809  OE2 GLU D  71      -3.533 -33.969  26.078  1.00 29.00           O  
ATOM   4810  N   ILE D  72       0.424 -35.188  21.250  1.00 28.36           N  
ATOM   4811  CA  ILE D  72       0.521 -36.469  20.578  1.00 28.36           C  
ATOM   4812  C   ILE D  72       0.196 -37.594  21.578  1.00 28.36           C  
ATOM   4813  CB  ILE D  72       1.923 -36.688  19.969  1.00 28.36           C  
ATOM   4814  O   ILE D  72       0.929 -37.781  22.547  1.00 28.36           O  
ATOM   4815  CG1 ILE D  72       2.256 -35.594  18.984  1.00 28.36           C  
ATOM   4816  CG2 ILE D  72       2.006 -38.062  19.297  1.00 28.36           C  
ATOM   4817  CD1 ILE D  72       3.672 -35.656  18.422  1.00 28.36           C  
ATOM   4818  N   LYS D  73      -1.024 -37.688  22.078  1.00 28.12           N  
ATOM   4819  CA  LYS D  73      -1.204 -38.938  22.812  1.00 28.12           C  
ATOM   4820  C   LYS D  73      -0.453 -40.094  22.125  1.00 28.12           C  
ATOM   4821  CB  LYS D  73      -2.689 -39.281  22.922  1.00 28.12           C  
ATOM   4822  O   LYS D  73      -0.324 -40.125  20.906  1.00 28.12           O  
ATOM   4823  CG  LYS D  73      -3.379 -38.688  24.125  1.00 28.12           C  
ATOM   4824  CD  LYS D  73      -4.805 -39.188  24.281  1.00 28.12           C  
ATOM   4825  CE  LYS D  73      -5.488 -38.562  25.500  1.00 28.12           C  
ATOM   4826  NZ  LYS D  73      -6.875 -39.094  25.672  1.00 28.12           N  
ATOM   4827  N   GLN D  74       0.570 -40.719  22.734  1.00 30.09           N  
ATOM   4828  CA  GLN D  74       1.385 -41.906  22.469  1.00 30.09           C  
ATOM   4829  C   GLN D  74       0.688 -42.844  21.469  1.00 30.09           C  
ATOM   4830  CB  GLN D  74       1.698 -42.656  23.766  1.00 30.09           C  
ATOM   4831  O   GLN D  74       1.307 -43.750  20.938  1.00 30.09           O  
ATOM   4832  CG  GLN D  74       3.027 -42.250  24.391  1.00 30.09           C  
ATOM   4833  CD  GLN D  74       3.363 -43.094  25.609  1.00 30.09           C  
ATOM   4834  NE2 GLN D  74       4.555 -42.875  26.172  1.00 30.09           N  
ATOM   4835  OE1 GLN D  74       2.559 -43.906  26.062  1.00 30.09           O  
ATOM   4836  N   GLY D  75      -0.631 -43.219  21.594  1.00 29.59           N  
ATOM   4837  CA  GLY D  75      -1.012 -44.375  20.781  1.00 29.59           C  
ATOM   4838  C   GLY D  75      -0.922 -44.094  19.297  1.00 29.59           C  
ATOM   4839  O   GLY D  75      -0.321 -43.094  18.875  1.00 29.59           O  
ATOM   4840  N   ARG D  76      -1.970 -44.688  18.422  1.00 28.12           N  
ATOM   4841  CA  ARG D  76      -2.035 -44.812  16.953  1.00 28.12           C  
ATOM   4842  C   ARG D  76      -2.111 -43.406  16.312  1.00 28.12           C  
ATOM   4843  CB  ARG D  76      -3.238 -45.656  16.531  1.00 28.12           C  
ATOM   4844  O   ARG D  76      -2.898 -42.562  16.750  1.00 28.12           O  
ATOM   4845  CG  ARG D  76      -3.000 -47.156  16.609  1.00 28.12           C  
ATOM   4846  CD  ARG D  76      -4.160 -47.938  16.031  1.00 28.12           C  
ATOM   4847  NE  ARG D  76      -3.902 -49.375  16.047  1.00 28.12           N  
ATOM   4848  NH1 ARG D  76      -5.945 -49.969  15.141  1.00 28.12           N  
ATOM   4849  NH2 ARG D  76      -4.418 -51.562  15.680  1.00 28.12           N  
ATOM   4850  CZ  ARG D  76      -4.754 -50.312  15.625  1.00 28.12           C  
ATOM   4851  N   PHE D  77      -1.008 -42.812  15.820  1.00 30.69           N  
ATOM   4852  CA  PHE D  77      -0.812 -41.625  14.984  1.00 30.69           C  
ATOM   4853  C   PHE D  77      -1.892 -41.531  13.914  1.00 30.69           C  
ATOM   4854  CB  PHE D  77       0.574 -41.656  14.336  1.00 30.69           C  
ATOM   4855  O   PHE D  77      -1.771 -42.156  12.852  1.00 30.69           O  
ATOM   4856  CG  PHE D  77       1.571 -40.750  14.992  1.00 30.69           C  
ATOM   4857  CD1 PHE D  77       1.722 -39.438  14.570  1.00 30.69           C  
ATOM   4858  CD2 PHE D  77       2.359 -41.188  16.047  1.00 30.69           C  
ATOM   4859  CE1 PHE D  77       2.645 -38.594  15.180  1.00 30.69           C  
ATOM   4860  CE2 PHE D  77       3.283 -40.344  16.656  1.00 30.69           C  
ATOM   4861  CZ  PHE D  77       3.424 -39.031  16.219  1.00 30.69           C  
ATOM   4862  N   SER D  78      -3.178 -41.906  14.164  1.00 25.91           N  
ATOM   4863  CA  SER D  78      -4.125 -41.719  13.070  1.00 25.91           C  
ATOM   4864  C   SER D  78      -4.203 -40.250  12.672  1.00 25.91           C  
ATOM   4865  CB  SER D  78      -5.512 -42.219  13.469  1.00 25.91           C  
ATOM   4866  O   SER D  78      -4.629 -39.406  13.461  1.00 25.91           O  
ATOM   4867  OG  SER D  78      -6.312 -41.156  13.961  1.00 25.91           O  
ATOM   4868  N   VAL D  79      -3.078 -39.688  12.062  1.00 32.34           N  
ATOM   4869  CA  VAL D  79      -2.973 -38.344  11.461  1.00 32.34           C  
ATOM   4870  C   VAL D  79      -4.215 -38.062  10.625  1.00 32.34           C  
ATOM   4871  CB  VAL D  79      -1.701 -38.219  10.594  1.00 32.34           C  
ATOM   4872  O   VAL D  79      -4.434 -38.688   9.586  1.00 32.34           O  
ATOM   4873  CG1 VAL D  79      -1.530 -36.781  10.102  1.00 32.34           C  
ATOM   4874  CG2 VAL D  79      -0.471 -38.656  11.383  1.00 32.34           C  
ATOM   4875  N   SER D  80      -5.332 -37.781  11.367  1.00 32.28           N  
ATOM   4876  CA  SER D  80      -6.508 -37.469  10.570  1.00 32.28           C  
ATOM   4877  C   SER D  80      -6.215 -36.312   9.594  1.00 32.28           C  
ATOM   4878  CB  SER D  80      -7.676 -37.062  11.477  1.00 32.28           C  
ATOM   4879  O   SER D  80      -5.223 -35.594   9.742  1.00 32.28           O  
ATOM   4880  OG  SER D  80      -7.535 -35.719  11.938  1.00 32.28           O  
ATOM   4881  N   SER D  81      -6.785 -36.312   8.328  1.00 32.41           N  
ATOM   4882  CA  SER D  81      -6.730 -35.344   7.258  1.00 32.41           C  
ATOM   4883  C   SER D  81      -6.805 -33.906   7.816  1.00 32.41           C  
ATOM   4884  CB  SER D  81      -7.867 -35.562   6.258  1.00 32.41           C  
ATOM   4885  O   SER D  81      -6.148 -33.000   7.305  1.00 32.41           O  
ATOM   4886  OG  SER D  81      -9.125 -35.562   6.914  1.00 32.41           O  
ATOM   4887  N   LYS D  82      -7.469 -33.938   9.047  1.00 37.25           N  
ATOM   4888  CA  LYS D  82      -7.637 -32.625   9.680  1.00 37.25           C  
ATOM   4889  C   LYS D  82      -6.320 -32.125  10.266  1.00 37.25           C  
ATOM   4890  CB  LYS D  82      -8.711 -32.719  10.766  1.00 37.25           C  
ATOM   4891  O   LYS D  82      -5.992 -30.953  10.141  1.00 37.25           O  
ATOM   4892  CG  LYS D  82     -10.133 -32.719  10.234  1.00 37.25           C  
ATOM   4893  CD  LYS D  82     -11.148 -32.688  11.367  1.00 37.25           C  
ATOM   4894  CE  LYS D  82     -12.578 -32.719  10.836  1.00 37.25           C  
ATOM   4895  NZ  LYS D  82     -13.578 -32.719  11.945  1.00 37.25           N  
ATOM   4896  N   THR D  83      -5.637 -33.156  10.781  1.00 37.72           N  
ATOM   4897  CA  THR D  83      -4.359 -32.812  11.406  1.00 37.72           C  
ATOM   4898  C   THR D  83      -3.332 -32.406  10.352  1.00 37.72           C  
ATOM   4899  CB  THR D  83      -3.812 -34.000  12.234  1.00 37.72           C  
ATOM   4900  O   THR D  83      -2.566 -31.469  10.547  1.00 37.72           O  
ATOM   4901  CG2 THR D  83      -2.684 -33.531  13.156  1.00 37.72           C  
ATOM   4902  OG1 THR D  83      -4.871 -34.531  13.023  1.00 37.72           O  
ATOM   4903  N   ILE D  84      -3.504 -33.062   9.211  1.00 38.00           N  
ATOM   4904  CA  ILE D  84      -2.574 -32.750   8.125  1.00 38.00           C  
ATOM   4905  C   ILE D  84      -2.824 -31.344   7.598  1.00 38.00           C  
ATOM   4906  CB  ILE D  84      -2.697 -33.781   6.984  1.00 38.00           C  
ATOM   4907  O   ILE D  84      -1.881 -30.594   7.363  1.00 38.00           O  
ATOM   4908  CG1 ILE D  84      -2.211 -35.156   7.453  1.00 38.00           C  
ATOM   4909  CG2 ILE D  84      -1.921 -33.312   5.750  1.00 38.00           C  
ATOM   4910  CD1 ILE D  84      -2.490 -36.281   6.465  1.00 38.00           C  
ATOM   4911  N   LEU D  85      -4.145 -31.031   7.512  1.00 37.94           N  
ATOM   4912  CA  LEU D  85      -4.500 -29.719   6.984  1.00 37.94           C  
ATOM   4913  C   LEU D  85      -4.023 -28.609   7.914  1.00 37.94           C  
ATOM   4914  CB  LEU D  85      -6.012 -29.609   6.777  1.00 37.94           C  
ATOM   4915  O   LEU D  85      -3.502 -27.578   7.453  1.00 37.94           O  
ATOM   4916  CG  LEU D  85      -6.492 -28.562   5.770  1.00 37.94           C  
ATOM   4917  CD1 LEU D  85      -6.836 -29.219   4.441  1.00 37.94           C  
ATOM   4918  CD2 LEU D  85      -7.688 -27.797   6.324  1.00 37.94           C  
ATOM   4919  N   LEU D  86      -4.180 -28.969   9.180  1.00 40.66           N  
ATOM   4920  CA  LEU D  86      -3.725 -28.000  10.172  1.00 40.66           C  
ATOM   4921  C   LEU D  86      -2.207 -27.859  10.133  1.00 40.66           C  
ATOM   4922  CB  LEU D  86      -4.176 -28.422  11.578  1.00 40.66           C  
ATOM   4923  O   LEU D  86      -1.680 -26.750  10.258  1.00 40.66           O  
ATOM   4924  CG  LEU D  86      -5.004 -27.391  12.352  1.00 40.66           C  
ATOM   4925  CD1 LEU D  86      -6.281 -28.047  12.883  1.00 40.66           C  
ATOM   4926  CD2 LEU D  86      -4.188 -26.797  13.500  1.00 40.66           C  
ATOM   4927  N   LEU D  87      -1.579 -28.922   9.844  1.00 40.16           N  
ATOM   4928  CA  LEU D  87      -0.122 -28.906   9.766  1.00 40.16           C  
ATOM   4929  C   LEU D  87       0.350 -28.141   8.539  1.00 40.16           C  
ATOM   4930  CB  LEU D  87       0.430 -30.344   9.734  1.00 40.16           C  
ATOM   4931  O   LEU D  87       1.318 -27.391   8.609  1.00 40.16           O  
ATOM   4932  CG  LEU D  87       1.026 -30.859  11.047  1.00 40.16           C  
ATOM   4933  CD1 LEU D  87       0.665 -32.344  11.242  1.00 40.16           C  
ATOM   4934  CD2 LEU D  87       2.539 -30.672  11.055  1.00 40.16           C  
ATOM   4935  N   VAL D  88      -0.396 -28.297   7.512  1.00 42.25           N  
ATOM   4936  CA  VAL D  88      -0.040 -27.641   6.258  1.00 42.25           C  
ATOM   4937  C   VAL D  88      -0.260 -26.141   6.383  1.00 42.25           C
[truncated: 167,671 more chars]
